# Supplementary material for: Beta-band neural variability reveals age-related dissociations in human working memory maintenance and deletion
Source: PLoS Biol. 2024 Sep 11;22(9):e3002784. doi: 10.1371/journal.pbio.3002784 (PMC11389900; doi:10.1371/journal.pbio.3002784)
Supplement: S1 Data — (CSV) [file pbio.3002784.s006.csv]

name	groupStr	exclude	s1_acc	s2_acc	s3_acc	s1_rt	s2_rt	s3_rt	avg_acc	avg_rt
DMSS030	Old	0	0.933333333	0.770833333	0.766666667	0.854613997	1.040133019	1.229279749	0.823611111	1.041342255
DMSS031	Old	0	0.920833333	0.845833333	0.833333333	0.602290798	0.744020673	0.809102699	0.866666667	0.71847139
DMSS032	Old	0	0.956521739	0.875	0.820652174	0.422372781	0.515203822	0.595368243	0.884057971	0.510981615
DMSS036	Old	0	0.941666667	0.8625	0.791666667	0.710878549	0.809268967	0.89745384	0.865277778	0.805867119
DMSS037	Old	0	0.930612245	0.814516129	0.730612245	0.974690316	1.077376439	1.176258724	0.825246873	1.076108493
DMSS038	Old	0	0.908333333	0.854166667	0.725	0.575365237	0.671696902	0.706102481	0.829166667	0.651054873
DMSS039	Old	0	0.983333333	0.9	0.816666667	0.526394003	0.618579358	0.64413739	0.9	0.596370251
DMSS040	Old	0	0.929166667	0.8125	0.679166667	0.729764607	0.876989542	0.900416263	0.806944444	0.835723471
DMSS041	Old	0	0.770833333	0.729166667	0.6625	1.124724386	1.190041369	1.204939802	0.720833333	1.173235186
DMSS046	Old	0	0.895833333	0.816666667	0.741666667	0.873274719	1.041953702	1.100811507	0.818055556	1.005346642
DMSS050	Old	0	0.9625	0.875	0.795833333	0.570087858	0.712341947	0.766470917	0.877777778	0.682966907
DMSS051	Old	0	0.941666667	0.808333333	0.7375	0.689862371	0.958606486	1.046337758	0.829166667	0.898268872
DMSS052	Old	0	0.945833333	0.8875	0.7625	0.682389595	0.906791878	1.009337751	0.865277778	0.866173075
DMSS053	Old	0	0.991666667	0.933333333	0.870833333	0.596138444	0.792167267	0.865188482	0.931944444	0.751164731
DMSS054	Old	0	0.933333333	0.916666667	0.883333333	0.597870276	0.670224802	0.789599998	0.911111111	0.685898359
DMSS055	Old	0	0.9625	0.883333333	0.820833333	0.852522771	0.944368936	1.065589312	0.888888889	0.95416034
DMSS056	Old	0	0.9125	0.845833333	0.8	0.714761282	0.863263883	1.003168849	0.852777778	0.860398005
DMSS057	Old	0	0.933333333	0.8875	0.804166667	0.847900146	0.957367732	0.991308679	0.875	0.932192186
DMSS058	Old	0	0.879166667	0.866666667	0.779166667	0.650542902	0.761715644	0.924537233	0.841666667	0.778931926
DMSS059	Old	0	0.8125	0.80625	0.75625	2.038437343	1.804574598	1.67813323	0.791666667	1.840381724
DMSS061	Old	0	0.745192308	0.701923077	0.639423077	1.039943709	0.872538462	0.898813953	0.695512821	0.937098708
dmss01	Young	0	0.954166667	0.920833333	0.845833333	0.682816952	0.871592422	0.968128206	0.906944444	0.84084586
dmss02	Young	0	0.925	0.895833333	0.783333333	0.560180455	0.615954172	0.677658905	0.868055556	0.617931177
dmss03	Young	0	0.904166667	0.945833333	0.8875	0.478318457	0.624028975	0.669318667	0.9125	0.590555366
dmss06	Young	0	0.829166667	0.8125	0.683333333	0.80712706	0.937357629	0.962438935	0.775	0.902307874
dmss07	Young	0	0.8125	0.8125	0.758333333	0.694761088	0.777996748	0.81655776	0.794444444	0.763105199
dmss08	Young	0	0.9625	0.925	0.891666667	0.513796116	0.589762225	0.620167847	0.926388889	0.574575396
dmss11	Young	0	0.95	0.895833333	0.845833333	0.543383318	0.602801825	0.650471091	0.897222222	0.598885411
dmss13	Young	0	0.9875	0.966666667	0.933333333	0.558093607	0.600037269	0.685095256	0.9625	0.614408711
dmss14	Young	0	0.929166667	0.875	0.8125	0.873385787	0.891912375	0.89477528	0.872222222	0.886691147
dmss15	Young	0	0.929166667	0.916666667	0.8875	0.542077547	0.6510929	0.676754984	0.911111111	0.623308477
dmss16	Young	0	0.979166667	0.9375	0.908333333	0.73239755	0.775474449	0.812819596	0.941666667	0.773563865
dmss17	Young	0	0.9875	0.925	0.95	0.685907176	0.756778092	0.785352284	0.954166667	0.742679184
dmss19	Young	0	0.970833333	0.895833333	0.854166667	0.544121031	0.637689014	0.673395382	0.906944444	0.618401809
dmss20	Young	0	0.841666667	0.75	0.820833333	0.628153796	0.754764406	0.8125614	0.804166667	0.731826534
dmss21	Young	0	0.904166667	0.904166667	0.8	0.602092593	0.757206077	0.747791154	0.869444444	0.702363275
dmss22	Young	0	0.9375	0.916666667	0.870833333	0.511969545	0.562796842	0.596504207	0.908333333	0.557090198
dmss25	Young	0	0.8875	0.829166667	0.779166667	0.915079848	0.96087168	0.906120089	0.831944444	0.927357206
dmss26	Young	0	0.933333333	0.85	0.779166667	0.568379157	0.613311732	0.654553883	0.854166667	0.61208159
dmss27	Young	0	0.95	0.9	0.870833333	0.445156425	0.503518242	0.575441065	0.906944444	0.508038577
dmss29	Young	0	0.95	0.85	0.783333333	0.462219636	0.544979113	0.576541522	0.861111111	0.527913423
