# Supplementary material for: Beta-band neural variability reveals age-related dissociations in human working memory maintenance and deletion
Source: PLoS Biol. 2024 Sep 11;22(9):e3002784. doi: 10.1371/journal.pbio.3002784 (PMC11389900; doi:10.1371/journal.pbio.3002784)
Supplement: S2 Data — (XLSX) [file pbio.3002784.s007.xlsx]

## Sheet: Fig.2A_maintenance
name	groupStr	load1	load2	load3
DMSS030	Old	0.137089	-0.0459975	-0.240982
DMSS031	Old	-0.402525	-0.307674	-0.407963
DMSS032	Old	-0.610478	-1.13624	-1.07512
DMSS036	Old	-0.498709	-1.14589	-0.420396
DMSS037	Old	-0.111236	-0.308949	-0.225548
DMSS038	Old	-0.347052	-0.332323	-0.409036
DMSS039	Old	-0.0457826	-0.129534	-0.131089
DMSS040	Old	-0.0479519	0.029723	-0.0253714
DMSS041	Old	-0.236887	-0.193052	-0.361804
DMSS046	Old	-0.696258	-0.831259	-0.766271
DMSS050	Old	-0.0663274	-0.0629758	-0.185073
DMSS051	Old	0.244247	-0.276772	-0.0895142
DMSS052	Old	-0.387159	-0.577618	-0.509376
DMSS053	Old	-0.235795	-0.722876	-0.161541
DMSS054	Old	-0.0679626	-0.38883	-0.163706
DMSS055	Old	0.13713	0.326395	-0.273007
DMSS056	Old	-0.24603	-0.251773	-0.23718
DMSS057	Old	-0.186853	-0.317132	-0.33358
DMSS058	Old	-0.735006	-0.839099	-0.185101
DMSS059	Old	-0.569105	-0.583036	-0.693635
DMSS061	Old	-0.239368	-0.0926136	-0.348445
dmss01	Young	0.135018	-0.0639725	-0.0264917
dmss02	Young	-0.466904	-0.172055	-0.23152
dmss03	Young	-0.499688	-0.703503	-0.646494
dmss06	Young	-0.101482	-0.0967832	-0.224756
dmss07	Young	-0.151876	0.0753044	-0.0997494
dmss08	Young	-0.190545	-0.232333	-0.257917
dmss11	Young	-0.234234	-0.446471	-0.652759
dmss13	Young	-0.248709	-0.430815	-0.513045
dmss14	Young	-0.287006	-0.185019	-0.354703
dmss15	Young	-0.285049	-0.0445355	-0.406837
dmss16	Young	0.465352	0.0979187	-0.0553664
dmss17	Young	0.00281804	-0.388767	-0.808269
dmss19	Young	0.232197	-0.159874	-0.646478
dmss20	Young	-0.0083739	0.0204214	-0.256586
dmss21	Young	-0.0166941	-0.140129	-0.111329
dmss22	Young	-0.209315	-0.0561764	-0.66617
dmss25	Young	-0.0615399	-0.163174	-0.0751154
dmss26	Young	-0.346533	-0.149259	-0.34411
dmss27	Young	-0.0749515	-0.209851	-0.21205
dmss29	Young	-0.0305007	0.0150728	-0.0606258

## Sheet: Fig.2A_maintenance_slope
name	group	groupStr	slope_delay
DMSS030	2	Old	-0.121948
DMSS031	2	Old	-0.00871719
DMSS032	2	Old	-0.128389
DMSS036	2	Old	0.0741965
DMSS037	2	Old	-0.0267035
DMSS038	2	Old	-0.0231892
DMSS039	2	Old	-0.0244842
DMSS040	2	Old	0.00251624
DMSS041	2	Old	-0.0477443
DMSS046	2	Old	-0.0153615
DMSS050	2	Old	-0.0426486
DMSS051	2	Old	-0.0819849
DMSS052	2	Old	-0.0300447
DMSS053	2	Old	0.0613109
DMSS054	2	Old	-0.011275
DMSS055	2	Old	-0.159996
DMSS056	2	Old	0.00357087
DMSS057	2	Old	-0.0430966
DMSS058	2	Old	0.20383
DMSS059	2	Old	-0.0434799
DMSS061	2	Old	-0.0494385
dmss01	1	Young	-0.0434684
dmss02	1	Young	0.063005
dmss03	1	Young	-0.0378724
dmss06	1	Young	-0.0443622
dmss07	1	Young	0.00238953
dmss08	1	Young	-0.0210764
dmss11	1	Young	-0.134314
dmss13	1	Young	-0.0813984
dmss14	1	Young	-0.0314625
dmss15	1	Young	-0.0606754
dmss16	1	Young	-0.159726
dmss17	1	Young	-0.261704
dmss19	1	Young	-0.285807
dmss20	1	Young	-0.090704
dmss21	1	Young	-0.0249814
dmss22	1	Young	-0.174101
dmss25	1	Young	0.00241116
dmss26	1	Young	-0.0132255
dmss27	1	Young	-0.039328
dmss29	1	Young	-0.0140142

## Sheet: Fig.2A_postresponse
name	groupStr	load1	load2	load3
DMSS030	Old	-0.346759	0.0017252	-0.169466
DMSS031	Old	0.689668	0.0735216	0.546089
DMSS032	Old	1.18699	0.827428	0.694817
DMSS036	Old	0.744152	0.84696	0.482785
DMSS037	Old	0.625528	0.379928	0.272255
DMSS038	Old	0.254057	0.212695	0.209311
DMSS039	Old	0.0826413	0.290926	0.283869
DMSS040	Old	0.0504776	0.169656	0.150649
DMSS041	Old	-0.114493	0.0819862	0.191003
DMSS046	Old	1.28566	1.31625	0.722669
DMSS050	Old	0.0160422	-0.0729937	0.0395447
DMSS051	Old	-0.235657	-0.303356	-0.608323
DMSS052	Old	0.382464	0.312224	0.361058
DMSS053	Old	1.07847	1.11863	0.744823
DMSS054	Old	2.5716	2.7828	2.40414
DMSS055	Old	0.354281	0.0748956	0.15125
DMSS056	Old	0.635547	0.751482	0.657067
DMSS057	Old	0.0237185	0.278753	0.360209
DMSS058	Old	0.0349412	0.00338565	0.232026
DMSS059	Old	-0.162241	0.0848184	-0.168188
DMSS061	Old	0.138791	-0.209179	-0.0689747
dmss01	Young	0.612562	0.601752	0.583539
dmss02	Young	0.458312	0.521926	0.221203
dmss03	Young	1.30168	0.996948	0.470645
dmss06	Young	0.852198	0.697912	0.554286
dmss07	Young	0.262694	0.329696	0.271098
dmss08	Young	0.936967	1.05442	0.824934
dmss11	Young	0.737914	0.55444	0.215681
dmss13	Young	0.710137	0.31204	0.354652
dmss14	Young	0.756698	0.898563	0.751047
dmss15	Young	0.0898844	0.263031	0.0252267
dmss16	Young	0.478453	0.260879	0.333477
dmss17	Young	0.244706	0.368947	0.283152
dmss19	Young	0.118295	0.485413	0.565943
dmss20	Young	0.716708	0.502318	0.710455
dmss21	Young	0.465894	0.283311	0.190946
dmss22	Young	0.0469356	0.252615	0.36159
dmss25	Young	0.0994738	0.0461073	0.162986
dmss26	Young	0.608074	-0.112112	-0.144367
dmss27	Young	0.420682	0.0536522	0.107576
dmss29	Young	0.686525	0.73256	0.316547

## Sheet: Fig.2B_Younger
name	groupStr	delayVar	ss	beha
dmss01	Young	0.135018	1	0.954167
dmss02	Young	-0.466904	1	0.925
dmss03	Young	-0.499688	1	0.904167
dmss06	Young	-0.101482	1	0.829167
dmss07	Young	-0.151876	1	0.8125
dmss08	Young	-0.190545	1	0.9625
dmss11	Young	-0.234234	1	0.95
dmss13	Young	-0.248709	1	0.9875
dmss14	Young	-0.287006	1	0.929167
dmss15	Young	-0.285049	1	0.929167
dmss16	Young	0.465352	1	0.979167
dmss17	Young	0.00281804	1	0.9875
dmss19	Young	0.232197	1	0.970833
dmss20	Young	-0.0083739	1	0.841667
dmss21	Young	-0.0166941	1	0.904167
dmss22	Young	-0.209315	1	0.9375
dmss25	Young	-0.0615399	1	0.8875
dmss26	Young	-0.346533	1	0.933333
dmss27	Young	-0.0749515	1	0.95
dmss29	Young	-0.0305007	1	0.95
dmss01	Young	-0.0639725	2	0.920833
dmss02	Young	-0.172055	2	0.895833
dmss03	Young	-0.703503	2	0.945833
dmss06	Young	-0.0967832	2	0.8125
dmss07	Young	0.0753044	2	0.8125
dmss08	Young	-0.232333	2	0.925
dmss11	Young	-0.446471	2	0.895833
dmss13	Young	-0.430815	2	0.966667
dmss14	Young	-0.185019	2	0.875
dmss15	Young	-0.0445355	2	0.916667
dmss16	Young	0.0979187	2	0.9375
dmss17	Young	-0.388767	2	0.925
dmss19	Young	-0.159874	2	0.895833
dmss20	Young	0.0204214	2	0.75
dmss21	Young	-0.140129	2	0.904167
dmss22	Young	-0.0561764	2	0.916667
dmss25	Young	-0.163174	2	0.829167
dmss26	Young	-0.149259	2	0.85
dmss27	Young	-0.209851	2	0.9
dmss29	Young	0.0150728	2	0.85
dmss01	Young	-0.0264917	4	0.845833
dmss02	Young	-0.23152	4	0.783333
dmss03	Young	-0.646494	4	0.8875
dmss06	Young	-0.224756	4	0.683333
dmss07	Young	-0.0997494	4	0.758333
dmss08	Young	-0.257917	4	0.891667
dmss11	Young	-0.652759	4	0.845833
dmss13	Young	-0.513045	4	0.933333
dmss14	Young	-0.354703	4	0.8125
dmss15	Young	-0.406837	4	0.8875
dmss16	Young	-0.0553664	4	0.908333
dmss17	Young	-0.808269	4	0.95
dmss19	Young	-0.646478	4	0.854167
dmss20	Young	-0.256586	4	0.820833
dmss21	Young	-0.111329	4	0.8
dmss22	Young	-0.66617	4	0.870833
dmss25	Young	-0.0751154	4	0.779167
dmss26	Young	-0.34411	4	0.779167
dmss27	Young	-0.21205	4	0.870833
dmss29	Young	-0.0606258	4	0.783333

## Sheet: Fig2B_Older
name	groupStr	delayVar	ss	beha
DMSS030	Old	0.137089	1	0.933333
DMSS031	Old	-0.402525	1	0.920833
DMSS032	Old	-0.610478	1	0.956522
DMSS036	Old	-0.498709	1	0.941667
DMSS037	Old	-0.111236	1	0.930612
DMSS038	Old	-0.347052	1	0.908333
DMSS039	Old	-0.0457826	1	0.983333
DMSS040	Old	-0.0479519	1	0.929167
DMSS041	Old	-0.236887	1	0.770833
DMSS046	Old	-0.696258	1	0.895833
DMSS050	Old	-0.0663274	1	0.9625
DMSS051	Old	0.244247	1	0.941667
DMSS052	Old	-0.387159	1	0.945833
DMSS053	Old	-0.235795	1	0.991667
DMSS054	Old	-0.0679626	1	0.933333
DMSS055	Old	0.13713	1	0.9625
DMSS056	Old	-0.24603	1	0.9125
DMSS057	Old	-0.186853	1	0.933333
DMSS058	Old	-0.735006	1	0.879167
DMSS059	Old	-0.569105	1	0.8125
DMSS061	Old	-0.239368	1	0.745192
DMSS030	Old	-0.0459975	2	0.770833
DMSS031	Old	-0.307674	2	0.845833
DMSS032	Old	-1.13624	2	0.875
DMSS036	Old	-1.14589	2	0.8625
DMSS037	Old	-0.308949	2	0.814516
DMSS038	Old	-0.332323	2	0.854167
DMSS039	Old	-0.129534	2	0.9
DMSS040	Old	0.029723	2	0.8125
DMSS041	Old	-0.193052	2	0.729167
DMSS046	Old	-0.831259	2	0.816667
DMSS050	Old	-0.0629758	2	0.875
DMSS051	Old	-0.276772	2	0.808333
DMSS052	Old	-0.577618	2	0.8875
DMSS053	Old	-0.722876	2	0.933333
DMSS054	Old	-0.38883	2	0.916667
DMSS055	Old	0.326395	2	0.883333
DMSS056	Old	-0.251773	2	0.845833
DMSS057	Old	-0.317132	2	0.8875
DMSS058	Old	-0.839099	2	0.866667
DMSS059	Old	-0.583036	2	0.80625
DMSS061	Old	-0.0926136	2	0.701923
DMSS030	Old	-0.240982	4	0.766667
DMSS031	Old	-0.407963	4	0.833333
DMSS032	Old	-1.07512	4	0.820652
DMSS036	Old	-0.420396	4	0.791667
DMSS037	Old	-0.225548	4	0.730612
DMSS038	Old	-0.409036	4	0.725
DMSS039	Old	-0.131089	4	0.816667
DMSS040	Old	-0.0253714	4	0.679167
DMSS041	Old	-0.361804	4	0.6625
DMSS046	Old	-0.766271	4	0.741667
DMSS050	Old	-0.185073	4	0.795833
DMSS051	Old	-0.0895142	4	0.7375
DMSS052	Old	-0.509376	4	0.7625
DMSS053	Old	-0.161541	4	0.870833
DMSS054	Old	-0.163706	4	0.883333
DMSS055	Old	-0.273007	4	0.820833
DMSS056	Old	-0.23718	4	0.8
DMSS057	Old	-0.33358	4	0.804167
DMSS058	Old	-0.185101	4	0.779167
DMSS059	Old	-0.693635	4	0.75625
DMSS061	Old	-0.348445	4	0.639423

## Sheet: Fig.2C_Younger_Frontal
name	groupStr	respVar	ss	beha
dmss01	Young	0.612562	1	0.954167
dmss02	Young	0.458312	1	0.925
dmss03	Young	1.30168	1	0.904167
dmss06	Young	0.852198	1	0.829167
dmss07	Young	0.262694	1	0.8125
dmss08	Young	0.936967	1	0.9625
dmss11	Young	0.737914	1	0.95
dmss13	Young	0.710137	1	0.9875
dmss14	Young	0.756698	1	0.929167
dmss15	Young	0.0898844	1	0.929167
dmss16	Young	0.478453	1	0.979167
dmss17	Young	0.244706	1	0.9875
dmss19	Young	0.118295	1	0.970833
dmss20	Young	0.716708	1	0.841667
dmss21	Young	0.465894	1	0.904167
dmss22	Young	0.0469356	1	0.9375
dmss25	Young	0.0994738	1	0.8875
dmss26	Young	0.608074	1	0.933333
dmss27	Young	0.420682	1	0.95
dmss29	Young	0.686525	1	0.95
dmss01	Young	0.601752	2	0.920833
dmss02	Young	0.521926	2	0.895833
dmss03	Young	0.996948	2	0.945833
dmss06	Young	0.697912	2	0.8125
dmss07	Young	0.329696	2	0.8125
dmss08	Young	1.05442	2	0.925
dmss11	Young	0.55444	2	0.895833
dmss13	Young	0.31204	2	0.966667
dmss14	Young	0.898563	2	0.875
dmss15	Young	0.263031	2	0.916667
dmss16	Young	0.260879	2	0.9375
dmss17	Young	0.368947	2	0.925
dmss19	Young	0.485413	2	0.895833
dmss20	Young	0.502318	2	0.75
dmss21	Young	0.283311	2	0.904167
dmss22	Young	0.252615	2	0.916667
dmss25	Young	0.0461073	2	0.829167
dmss26	Young	-0.112112	2	0.85
dmss27	Young	0.0536522	2	0.9
dmss29	Young	0.73256	2	0.85
dmss01	Young	0.583539	4	0.845833
dmss02	Young	0.221203	4	0.783333
dmss03	Young	0.470645	4	0.8875
dmss06	Young	0.554286	4	0.683333
dmss07	Young	0.271098	4	0.758333
dmss08	Young	0.824934	4	0.891667
dmss11	Young	0.215681	4	0.845833
dmss13	Young	0.354652	4	0.933333
dmss14	Young	0.751047	4	0.8125
dmss15	Young	0.0252267	4	0.8875
dmss16	Young	0.333477	4	0.908333
dmss17	Young	0.283152	4	0.95
dmss19	Young	0.565943	4	0.854167
dmss20	Young	0.710455	4	0.820833
dmss21	Young	0.190946	4	0.8
dmss22	Young	0.36159	4	0.870833
dmss25	Young	0.162986	4	0.779167
dmss26	Young	-0.144367	4	0.779167
dmss27	Young	0.107576	4	0.870833
dmss29	Young	0.316547	4	0.783333

## Sheet: Fig.2C_Older_Frontal
name	groupStr	respVar	ss	beha
DMSS030	Old	-0.346759	1	0.933333
DMSS031	Old	0.689668	1	0.920833
DMSS032	Old	1.18699	1	0.956522
DMSS036	Old	0.744152	1	0.941667
DMSS037	Old	0.625528	1	0.930612
DMSS038	Old	0.254057	1	0.908333
DMSS039	Old	0.0826413	1	0.983333
DMSS040	Old	0.0504776	1	0.929167
DMSS041	Old	-0.114493	1	0.770833
DMSS046	Old	1.28566	1	0.895833
DMSS050	Old	0.0160422	1	0.9625
DMSS051	Old	-0.235657	1	0.941667
DMSS052	Old	0.382464	1	0.945833
DMSS053	Old	1.07847	1	0.991667
DMSS054	Old	2.5716	1	0.933333
DMSS055	Old	0.354281	1	0.9625
DMSS056	Old	0.635547	1	0.9125
DMSS057	Old	0.0237185	1	0.933333
DMSS058	Old	0.0349412	1	0.879167
DMSS059	Old	-0.162241	1	0.8125
DMSS061	Old	0.138791	1	0.745192
DMSS030	Old	0.0017252	2	0.770833
DMSS031	Old	0.0735216	2	0.845833
DMSS032	Old	0.827428	2	0.875
DMSS036	Old	0.84696	2	0.8625
DMSS037	Old	0.379928	2	0.814516
DMSS038	Old	0.212695	2	0.854167
DMSS039	Old	0.290926	2	0.9
DMSS040	Old	0.169656	2	0.8125
DMSS041	Old	0.0819862	2	0.729167
DMSS046	Old	1.31625	2	0.816667
DMSS050	Old	-0.0729937	2	0.875
DMSS051	Old	-0.303356	2	0.808333
DMSS052	Old	0.312224	2	0.8875
DMSS053	Old	1.11863	2	0.933333
DMSS054	Old	2.7828	2	0.916667
DMSS055	Old	0.0748956	2	0.883333
DMSS056	Old	0.751482	2	0.845833
DMSS057	Old	0.278753	2	0.8875
DMSS058	Old	0.00338565	2	0.866667
DMSS059	Old	0.0848184	2	0.80625
DMSS061	Old	-0.209179	2	0.701923
DMSS030	Old	-0.169466	4	0.766667
DMSS031	Old	0.546089	4	0.833333
DMSS032	Old	0.694817	4	0.820652
DMSS036	Old	0.482785	4	0.791667
DMSS037	Old	0.272255	4	0.730612
DMSS038	Old	0.209311	4	0.725
DMSS039	Old	0.283869	4	0.816667
DMSS040	Old	0.150649	4	0.679167
DMSS041	Old	0.191003	4	0.6625
DMSS046	Old	0.722669	4	0.741667
DMSS050	Old	0.0395447	4	0.795833
DMSS051	Old	-0.608323	4	0.7375
DMSS052	Old	0.361058	4	0.7625
DMSS053	Old	0.744823	4	0.870833
DMSS054	Old	2.40414	4	0.883333
DMSS055	Old	0.15125	4	0.820833
DMSS056	Old	0.657067	4	0.8
DMSS057	Old	0.360209	4	0.804167
DMSS058	Old	0.232026	4	0.779167
DMSS059	Old	-0.168188	4	0.75625
DMSS061	Old	-0.0689747	4	0.639423

## Sheet: Fig.2C_Younger_Centroparietal
name	groupStr	respVar	ss	beha
dmss01	Young	1.153	1	0.954167
dmss02	Young	0.983659	1	0.925
dmss03	Young	0.872664	1	0.904167
dmss06	Young	0.823571	1	0.829167
dmss07	Young	0.452212	1	0.8125
dmss08	Young	1.10229	1	0.9625
dmss11	Young	0.873185	1	0.95
dmss13	Young	0.619143	1	0.9875
dmss14	Young	0.842947	1	0.929167
dmss15	Young	0.462102	1	0.929167
dmss16	Young	0.110424	1	0.979167
dmss17	Young	0.56645	1	0.9875
dmss19	Young	0.634542	1	0.970833
dmss20	Young	1.5367	1	0.841667
dmss21	Young	0.566373	1	0.904167
dmss22	Young	-0.23107	1	0.9375
dmss25	Young	0.17045	1	0.8875
dmss26	Young	1.10915	1	0.933333
dmss27	Young	0.200531	1	0.95
dmss29	Young	0.775306	1	0.95
dmss01	Young	1.20576	2	0.920833
dmss02	Young	0.859162	2	0.895833
dmss03	Young	0.399059	2	0.945833
dmss06	Young	1.00942	2	0.8125
dmss07	Young	0.441344	2	0.8125
dmss08	Young	0.761329	2	0.925
dmss11	Young	0.916655	2	0.895833
dmss13	Young	0.718994	2	0.966667
dmss14	Young	0.942506	2	0.875
dmss15	Young	0.529022	2	0.916667
dmss16	Young	0.414065	2	0.9375
dmss17	Young	0.768857	2	0.925
dmss19	Young	0.573963	2	0.895833
dmss20	Young	1.35212	2	0.75
dmss21	Young	0.793408	2	0.904167
dmss22	Young	0.245508	2	0.916667
dmss25	Young	0.233993	2	0.829167
dmss26	Young	1.38018	2	0.85
dmss27	Young	0.105011	2	0.9
dmss29	Young	1.20476	2	0.85
dmss01	Young	1.06658	4	0.845833
dmss02	Young	0.709582	4	0.783333
dmss03	Young	0.636619	4	0.8875
dmss06	Young	0.732148	4	0.683333
dmss07	Young	0.503478	4	0.758333
dmss08	Young	1.01455	4	0.891667
dmss11	Young	0.675111	4	0.845833
dmss13	Young	0.898587	4	0.933333
dmss14	Young	0.780715	4	0.8125
dmss15	Young	0.50511	4	0.8875
dmss16	Young	0.314545	4	0.908333
dmss17	Young	0.704891	4	0.95
dmss19	Young	0.418323	4	0.854167
dmss20	Young	1.41127	4	0.820833
dmss21	Young	0.774518	4	0.8
dmss22	Young	0.276062	4	0.870833
dmss25	Young	0.392887	4	0.779167
dmss26	Young	1.09184	4	0.779167
dmss27	Young	0.402253	4	0.870833
dmss29	Young	0.886412	4	0.783333

## Sheet: Fig.2C_Older_Centroparietal
name	groupStr	respVar	ss	beha
DMSS030	Old	-0.0421024	1	0.933333
DMSS031	Old	0.390501	1	0.920833
DMSS032	Old	0.705799	1	0.956522
DMSS036	Old	1.00721	1	0.941667
DMSS037	Old	0.621945	1	0.930612
DMSS038	Old	0.113229	1	0.908333
DMSS039	Old	1.1295	1	0.983333
DMSS040	Old	-0.0788394	1	0.929167
DMSS041	Old	0.826479	1	0.770833
DMSS046	Old	0.888212	1	0.895833
DMSS050	Old	0.0544405	1	0.9625
DMSS051	Old	0.331281	1	0.941667
DMSS052	Old	1.02212	1	0.945833
DMSS053	Old	2.14477	1	0.991667
DMSS054	Old	2.22239	1	0.933333
DMSS055	Old	1.11669	1	0.9625
DMSS056	Old	0.978629	1	0.9125
DMSS057	Old	0.947148	1	0.933333
DMSS058	Old	0.76525	1	0.879167
DMSS059	Old	-0.0409806	1	0.8125
DMSS061	Old	-0.371103	1	0.745192
DMSS030	Old	0.236479	2	0.770833
DMSS031	Old	0.382195	2	0.845833
DMSS032	Old	0.592281	2	0.875
DMSS036	Old	0.886345	2	0.8625
DMSS037	Old	0.402591	2	0.814516
DMSS038	Old	0.268723	2	0.854167
DMSS039	Old	1.25475	2	0.9
DMSS040	Old	-0.0240344	2	0.8125
DMSS041	Old	0.890068	2	0.729167
DMSS046	Old	0.679092	2	0.816667
DMSS050	Old	0.072492	2	0.875
DMSS051	Old	0.352138	2	0.808333
DMSS052	Old	0.85724	2	0.8875
DMSS053	Old	2.08847	2	0.933333
DMSS054	Old	2.10758	2	0.916667
DMSS055	Old	0.840932	2	0.883333
DMSS056	Old	1.20868	2	0.845833
DMSS057	Old	1.05883	2	0.8875
DMSS058	Old	0.991856	2	0.866667
DMSS059	Old	0.100809	2	0.80625
DMSS061	Old	-0.322877	2	0.701923
DMSS030	Old	0.0127021	4	0.766667
DMSS031	Old	0.59236	4	0.833333
DMSS032	Old	0.311445	4	0.820652
DMSS036	Old	0.832339	4	0.791667
DMSS037	Old	0.332472	4	0.730612
DMSS038	Old	0.364051	4	0.725
DMSS039	Old	1.22331	4	0.816667
DMSS040	Old	0.129896	4	0.679167
DMSS041	Old	0.483017	4	0.6625
DMSS046	Old	0.77395	4	0.741667
DMSS050	Old	0.0953283	4	0.795833
DMSS051	Old	-0.208262	4	0.7375
DMSS052	Old	0.628933	4	0.7625
DMSS053	Old	2.33095	4	0.870833
DMSS054	Old	1.83071	4	0.883333
DMSS055	Old	0.925272	4	0.820833
DMSS056	Old	0.871782	4	0.8
DMSS057	Old	0.739463	4	0.804167
DMSS058	Old	1.13562	4	0.779167
DMSS059	Old	0.15183	4	0.75625
DMSS061	Old	-0.225057	4	0.639423
