# Supplementary material for: Beta-band neural variability reveals age-related dissociations in human working memory maintenance and deletion
Source: PLoS Biol. 2024 Sep 11;22(9):e3002784. doi: 10.1371/journal.pbio.3002784 (PMC11389900; doi:10.1371/journal.pbio.3002784)
Supplement: S3 Data — (XLSX) [file pbio.3002784.s008.xlsx]

## Sheet: Fig.3B
block_num	set size of trial n	rt of trial n	acc of trial n	trial_idx	subj	group	beta maintenance trial n	beta post-resp trial n	beta post-resp trial n-1	beta maintenance trial n-1	trial_idx of n-1	rt of trial n-1	acc of trial n-1	set size of trial n-1
1	4	3.62415	1	3	1	2	-4.04935	-0.66173	1.00608	-3.87509	2	4.87396	1	1
1	2	1.5542	0	4	1	2	-3.75766	-1.42064	-0.66173	-4.04935	3	3.62415	1	4
1	2	0.707631	1	5	1	2	-5.97033	-0.889894	-1.42064	-3.75766	4	1.5542	0	2
1	1	1.44659	1	6	1	2	-4.82239	-3.9223	-0.889894	-5.97033	5	0.707631	1	2
1	4	1.58037	1	7	1	2	-6.38746	-3.32786	-3.9223	-4.82239	6	1.44659	1	1
1	1	1.45017	1	8	1	2	-5.57391	-3.2569	-3.32786	-6.38746	7	1.58037	1	4
1	2	1.17514	0	9	1	2	-5.87192	-0.734484	-3.2569	-5.57391	8	1.45017	1	1
1	2	1.34629	1	10	1	2	-5.55246	-2.33763	-0.734484	-5.87192	9	1.17514	0	2
1	1	0.623612	1	11	1	2	-5.42471	-3.91896	-2.33763	-5.55246	10	1.34629	1	2
1	4	1.24677	0	12	1	2	-5.31957	-3.81755	-3.91896	-5.42471	11	0.623612	1	1
1	4	0.965321	0	13	1	2	-5.87046	-2.38355	-3.81755	-5.31957	12	1.24677	0	4
1	4	1.32607	0	14	1	2	-5.71581	-3.6666	-2.38355	-5.87046	13	0.965321	0	4
1	2	1.08234	0	15	1	2	-6.24526	-2.53874	-3.6666	-5.71581	14	1.32607	0	4
1	2	0.894697	1	16	1	2	-4.83724	-2.37112	-2.53874	-6.24526	15	1.08234	0	2
1	1	2.44633	1	19	1	2	-5.25655	-3.085	-3.60561	-5.77631	18	1.01951	0	2
1	1	0.332106	1	20	1	2	-4.91255	-2.00154	-3.085	-5.25655	19	2.44633	1	1
1	1	1.32561	1	21	1	2	-5.31376	-2.97931	-2.00154	-4.91255	20	0.332106	1	1
1	4	0.873704	1	22	1	2	-5.62984	-0.925791	-2.97931	-5.31376	21	1.32561	1	1
1	4	0.603623	1	23	1	2	-5.3919	-0.628048	-0.925791	-5.62984	22	0.873704	1	4
1	1	0.627808	1	24	1	2	-5.14927	-1.44869	-0.628048	-5.3919	23	0.603623	1	4
2	1	1.22789	1	27	1	2	-5.4221	-3.02827	-1.62997	-5.37651	26	0.749619	1	4
2	1	1.68611	1	28	1	2	-5.00625	-0.76137	-3.02827	-5.4221	27	1.22789	1	1
2	2	1.97851	0	29	1	2	-5.42463	-3.32453	-0.76137	-5.00625	28	1.68611	1	1
2	4	0.749036	1	30	1	2	-5.17768	-4.50981	-3.32453	-5.42463	29	1.97851	0	2
2	1	1.18625	1	31	1	2	-4.26953	-0.00944566	-4.50981	-5.17768	30	0.749036	1	4
2	2	1.31153	1	32	1	2	-4.76075	0.633658	-0.00944566	-4.26953	31	1.18625	1	1
2	1	0.686178	0	33	1	2	-3.82419	-0.543045	0.633658	-4.76075	32	1.31153	1	2
2	2	1.0637	0	34	1	2	-5.07668	-1.10815	-0.543045	-3.82419	33	0.686178	0	1
2	4	0.748827	1	35	1	2	-4.52856	0.135585	-1.10815	-5.07668	34	1.0637	0	2
2	2	1.18415	1	36	1	2	-4.60884	-4.92802	0.135585	-4.52856	35	0.748827	1	4
2	2	0.920857	1	37	1	2	-4.9561	-1.28925	-4.92802	-4.60884	36	1.18415	1	2
2	4	1.42987	1	38	1	2	-4.13445	-1.20057	-1.28925	-4.9561	37	0.920857	1	2
2	1	0.587653	1	39	1	2	-4.38301	-0.540848	-1.20057	-4.13445	38	1.42987	1	4
2	1	0.721459	1	40	1	2	-4.52787	-0.941713	-0.540848	-4.38301	39	0.587653	1	1
2	2	0.99932	1	41	1	2	-3.57519	-0.739243	-0.941713	-4.52787	40	0.721459	1	1
2	4	5.54612	0	42	1	2	-3.78015	-2.5524	-0.739243	-3.57519	41	0.99932	1	2
2	1	0.762382	1	45	1	2	-3.59488	-0.739977	-0.292353	-3.60389	44	0.773513	1	1
3	2	0.52622	1	49	1	2	-6.0141	-3.25199	-2.22106	-5.01064	48	2.30206	0	4
3	1	0.542064	1	50	1	2	-4.9603	-2.23163	-3.25199	-6.0141	49	0.52622	1	2
3	2	0.669945	1	51	1	2	-4.64842	-0.95315	-2.23163	-4.9603	50	0.542064	1	1
3	1	0.54114	1	52	1	2	-5.16218	-0.208009	-0.95315	-4.64842	51	0.669945	1	2
3	2	0.857865	1	53	1	2	-5.41321	-2.78907	-0.208009	-5.16218	52	0.54114	1	1
3	4	1.80506	1	56	1	2	-5.2769	-1.08581	-1.11481	-4.7392	55	0.605157	1	2
3	4	4.87324	1	57	1	2	-4.60369	-2.25744	-1.08581	-5.2769	56	1.80506	1	4
3	4	2.57541	0	58	1	2	-5.31674	-2.66138	-2.25744	-4.60369	57	4.87324	1	4
3	2	0.96287	1	61	1	2	-4.37568	-4.939	-1.17305	-4.99475	60	1.35123	1	2
3	4	1.24236	0	62	1	2	-3.88205	-3.73432	-4.939	-4.37568	61	0.96287	1	2
3	1	0.868272	1	67	1	2	-6.50069	-1.60134	-2.96127	-5.54826	66	0.830112	1	2
3	1	0.618454	1	68	1	2	-4.96131	-0.323927	-1.60134	-6.50069	67	0.868272	1	1
3	4	2.02667	1	69	1	2	-6.5597	-1.47536	-0.323927	-4.96131	68	0.618454	1	1
3	4	1.09699	1	70	1	2	-5.75497	-1.49561	-1.47536	-6.5597	69	2.02667	1	4
3	1	0.519336	1	71	1	2	-6.03866	-2.04163	-1.49561	-5.75497	70	1.09699	1	4
4	2	0.838117	1	75	1	2	-8.14926	-0.454262	-3.7497	-8.50484	74	0.770307	1	1
4	4	5.54695	0	76	1	2	-8.27552	-4.49655	-0.454262	-8.14926	75	0.838117	1	2
4	4	0.804279	0	77	1	2	-5.21457	-3.33223	-4.49655	-8.27552	76	5.54695	0	4
4	2	0.838964	1	78	1	2	-6.0741	0.729328	-3.33223	-5.21457	77	0.804279	0	4
4	4	1.42048	0	79	1	2	-5.45096	-0.997384	0.729328	-6.0741	78	0.838964	1	2
4	1	0.843922	1	80	1	2	-4.98704	-1.51064	-0.997384	-5.45096	79	1.42048	0	4
4	1	0.613083	1	81	1	2	-5.0736	-0.542935	-1.51064	-4.98704	80	0.843922	1	1
4	1	1.23265	1	82	1	2	-5.10244	1.03192	-0.542935	-5.0736	81	0.613083	1	1
4	2	0.732967	1	83	1	2	-5.70425	-2.74702	1.03192	-5.10244	82	1.23265	1	1
4	2	2.00018	0	84	1	2	-5.29811	-1.63645	-2.74702	-5.70425	83	0.732967	1	2
4	1	1.56121	1	85	1	2	-4.09785	0.134739	-1.63645	-5.29811	84	2.00018	0	2
4	1	0.690286	1	86	1	2	-5.00236	-1.01129	0.134739	-4.09785	85	1.56121	1	1
4	4	1.97803	1	87	1	2	-5.15466	-3.70567	-1.01129	-5.00236	86	0.690286	1	1
4	4	0.932043	1	88	1	2	-4.74302	0.697017	-3.70567	-5.15466	87	1.97803	1	4
4	1	1.07591	1	89	1	2	-5.54047	-0.700537	0.697017	-4.74302	88	0.932043	1	4
4	2	3.1446	1	92	1	2	-4.77036	-1.96599	-2.07975	-4.57211	91	1.39002	1	4
4	2	1.47831	1	93	1	2	-2.94556	-2.22389	-1.96599	-4.77036	92	3.1446	1	2
4	4	1.15849	1	94	1	2	-3.88724	-2.36373	-2.22389	-2.94556	93	1.47831	1	2
4	2	1.13062	1	95	1	2	-4.80719	-2.53864	-2.36373	-3.88724	94	1.15849	1	4
4	4	2.57621	0	96	1	2	-4.71109	-1.77618	-2.53864	-4.80719	95	1.13062	1	2
5	1	1.49186	1	97	1	2	-3.94127	-2.57269	-1.77618	-4.71109	96	2.57621	0	4
5	2	0.740355	1	101	1	2	-2.77381	-3.85862	-1.40971	-3.52541	100	1.14458	1	4
5	4	1.25371	1	102	1	2	-4.63417	-2.89589	-3.85862	-2.77381	101	0.740355	1	2
5	2	1.18815	1	103	1	2	-3.71435	-2.11965	-2.89589	-4.63417	102	1.25371	1	4
5	4	1.13761	1	104	1	2	-3.87598	-1.88854	-2.11965	-3.71435	103	1.18815	1	2
5	1	0.48492	1	105	1	2	-3.92559	-0.315082	-1.88854	-3.87598	104	1.13761	1	4
5	2	0.734812	1	108	1	2	-3.65387	-1.21684	1.01643	-3.49394	107	6.58405	1	4
5	1	0.988366	1	109	1	2	-3.78079	-3.843	-1.21684	-3.65387	108	0.734812	1	2
5	1	0.762473	1	110	1	2	-4.34179	-3.30016	-3.843	-3.78079	109	0.988366	1	1
5	2	0.768064	1	111	1	2	-2.2146	-2.30954	-3.30016	-4.34179	110	0.762473	1	1
5	4	0.721833	1	112	1	2	-3.63503	0.968628	-2.30954	-2.2146	111	0.768064	1	2
5	4	2.99642	1	113	1	2	-4.55417	-4.11604	0.968628	-3.63503	112	0.721833	1	4
5	4	0.721446	1	114	1	2	-3.26944	-1.60123	-4.11604	-4.55417	113	2.99642	1	4
5	2	6.44329	0	117	1	2	-3.27501	-2.65002	-3.72603	-3.63238	116	1.20762	1	2
5	2	1.26265	1	118	1	2	-2.44802	0.418077	-2.65002	-3.27501	117	6.44329	0	2
5	1	0.901861	1	119	1	2	-2.7065	-3.38756	0.418077	-2.44802	118	1.26265	1	2
6	4	0.943879	1	122	1	2	-3.22936	-2.06861	-1.5751	-3.19712	121	1.74848	1	4
6	4	1.02201	1	123	1	2	-2.42393	-4.24076	-2.06861	-3.22936	122	0.943879	1	4
6	2	1.32503	0	126	1	2	-2.96517	-2.61246	-1.11517	0.972885	125	0.922533	0	2
6	2	4.39449	0	135	1	2	-3.85726	0.479823	2.23825	-4.35275	134	1.10372	1	1
6	1	7.43061	1	138	1	2	-4.17269	1.3374	0.0514235	-5.1672	137	4.42407	0	2
6	1	0.683872	1	141	1	2	-2.95516	0.630996	0.307265	-4.71449	140	1.21923	1	4
6	2	2.85344	0	142	1	2	-3.56727	-2.61545	0.630996	-2.95516	141	0.683872	1	1
6	2	1.52707	0	143	1	2	-4.43465	-5.00867	-2.61545	-3.56727	142	2.85344	0	2
7	1	0.415384	1	147	1	2	-4.25891	-3.51627	-0.254649	-3.14976	146	0.707324	1	1
7	2	2.57426	0	148	1	2	-4.68039	-0.517629	-3.51627	-4.25891	147	0.415384	1	1
7	4	4.30607	1	149	1	2	-4.3635	-2.80302	-0.517629	-4.68039	148	2.57426	0	2
7	1	2.11307	0	152	1	2	-2.27446	-3.39933	-2.5161	-2.7694	151	0.923025	1	4
7	1	0.803975	1	153	1	2	-2.13206	4.4343	-3.39933	-2.27446	152	2.11307	0	1
7	1	0.518492	1	154	1	2	-3.92862	-3.95959	4.4343	-2.13206	153	0.803975	1	1
7	4	1.22848	1	159	1	2	-5.43827	-1.2495	-4.13916	-4.94262	158	1.00555	1	4
7	2	1.50555	1	160	1	2	-5.05292	-0.935156	-1.2495	-5.43827	159	1.22848	1	4
7	2	0.910259	1	161	1	2	-4.15828	-2.78765	-0.935156	-5.05292	160	1.50555	1	2
7	4	2.22186	1	162	1	2	-5.10037	-2.19211	-2.78765	-4.15828	161	0.910259	1	2
7	2	0.580339	1	163	1	2	-4.01103	0.874077	-2.19211	-5.10037	162	2.22186	1	4
7	2	1.16559	1	164	1	2	-4.41217	-2.17423	0.874077	-4.01103	163	0.580339	1	2
7	1	0.728128	1	165	1	2	-4.20719	0.415545	-2.17423	-4.41217	164	1.16559	1	2
7	2	1.15926	1	166	1	2	-5.09311	2.51252	0.415545	-4.20719	165	0.728128	1	1
8	1	0.854726	1	171	1	2	-3.73353	-1.38695	-3.33293	-4.79941	170	0.901409	1	4
8	2	1.16543	1	172	1	2	-5.40451	-2.59264	-1.38695	-3.73353	171	0.854726	1	1
8	1	0.497924	1	173	1	2	-3.94659	1.41064	-2.59264	-5.40451	172	1.16543	1	2
8	4	0.644326	1	174	1	2	-4.64989	-1.80669	1.41064	-3.94659	173	0.497924	1	1
8	4	0.908934	1	175	1	2	-6.9949	0.257665	-1.80669	-4.64989	174	0.644326	1	4
8	1	0.587478	1	176	1	2	-4.54343	-1.85442	0.257665	-6.9949	175	0.908934	1	4
8	2	0.964408	1	177	1	2	-3.85193	-0.0931149	-1.85442	-4.54343	176	0.587478	1	1
8	1	0.672469	0	178	1	2	-4.47214	-2.93751	-0.0931149	-3.85193	177	0.964408	1	2
8	2	0.704204	1	179	1	2	-4.84289	-2.90045	-2.93751	-4.47214	178	0.672469	0	1
8	4	0.723492	1	180	1	2	-3.5354	-4.19974	-2.90045	-4.84289	179	0.704204	1	2
8	2	0.778591	1	183	1	2	-0.83603	-1.16638	-0.414301	-4.30182	182	0.670544	1	2
8	4	0.784958	1	184	1	2	-2.07744	-1.27426	-1.16638	-0.83603	183	0.778591	1	2
8	1	0.693158	1	185	1	2	-1.79043	1.18209	-1.27426	-2.07744	184	0.784958	1	4
8	1	0.856768	1	186	1	2	-2.17312	0.391879	1.18209	-1.79043	185	0.693158	1	1
8	4	0.908445	1	187	1	2	-2.11638	-0.113463	0.391879	-2.17312	186	0.856768	1	1
8	4	0.860632	1	188	1	2	-2.05179	-3.02261	-0.113463	-2.11638	187	0.908445	1	4
8	4	0.844875	1	189	1	2	-3.01577	-3.18116	-3.02261	-2.05179	188	0.860632	1	4
8	2	1.01951	1	190	1	2	-1.30263	-4.14741	-3.18116	-3.01577	189	0.844875	1	4
8	2	0.832787	1	191	1	2	-1.23722	-1.19983	-4.14741	-1.30263	190	1.01951	1	2
8	2	4.58138	1	192	1	2	-2.45229	-3.5122	-1.19983	-1.23722	191	0.832787	1	2
9	2	0.710055	1	195	1	2	-2.53981	-2.21153	-1.98182	-2.83384	194	0.843669	1	4
9	2	0.73474	0	196	1	2	-2.61121	-3.49747	-2.21153	-2.53981	195	0.710055	1	2
9	2	0.617595	1	202	1	2	-4.26123	-2.05204	-2.99698	-3.64353	201	1.11684	1	4
9	4	1.87485	1	205	1	2	-5.29517	-1.49405	-3.78287	-4.68051	204	1.23473	1	2
9	4	1.39221	1	211	1	2	-3.71788	-1.06341	-1.34664	-2.08417	210	1.05405	1	4
9	2	0.947797	1	216	1	2	-3.80616	-2.7873	-3.42305	-4.58647	215	0.862164	1	1
10	1	0.739481	1	220	1	2	-4.15106	-3.30092	-2.35065	-3.79989	219	0.91476	1	1
10	4	1.0595	1	221	1	2	-4.89138	-2.99753	-3.30092	-4.15106	220	0.739481	1	1
10	1	11.7503	0	222	1	2	-4.71183	-2.40176	-2.99753	-4.89138	221	1.0595	1	4
10	2	2.23049	1	223	1	2	-3.86468	-1.7366	-2.40176	-4.71183	222	11.7503	0	1
10	1	0.789171	1	224	1	2	-4.14946	-3.89317	-1.7366	-3.86468	223	2.23049	1	2
10	1	1.27455	1	225	1	2	-3.13202	-2.86543	-3.89317	-4.14946	224	0.789171	1	1
10	2	0.79094	1	231	1	2	-2.69885	-2.36959	-0.775264	-2.8834	230	1.70567	1	4
10	4	2.29086	0	235	1	2	-3.5189	-0.908359	-0.181851	-3.73524	234	0.631348	1	1
10	2	2.54857	1	236	1	2	-2.36897	-3.20998	-0.908359	-3.5189	235	2.29086	0	4
10	1	0.991386	1	237	1	2	-2.52365	-2.98861	-3.20998	-2.36897	236	2.54857	1	2
10	2	0.6654	1	238	1	2	-2.68038	-2.95923	-2.98861	-2.52365	237	0.991386	1	1
10	4	2.54037	1	239	1	2	-3.69524	-0.468773	-2.95923	-2.68038	238	0.6654	1	2
10	2	3.99891	1	240	1	2	-2.69205	-2.57399	-0.468773	-3.69524	239	2.54037	1	4
11	2	2.0679	1	241	1	2	-2.65631	-1.1918	-2.57399	-2.69205	240	3.99891	1	2
11	1	0.804894	1	242	1	2	-1.8446	-1.07809	-1.1918	-2.65631	241	2.0679	1	2
11	4	0.784702	1	243	1	2	-2.13173	-2.1001	-1.07809	-1.8446	242	0.804894	1	1
11	4	0.665239	1	244	1	2	-2.23048	-2.98229	-2.1001	-2.13173	243	0.784702	1	4
11	4	1.21493	0	245	1	2	-1.35904	-5.83368	-2.98229	-2.23048	244	0.665239	1	4
11	1	0.533593	1	246	1	2	-0.995657	-3.00573	-5.83368	-1.35904	245	1.21493	0	4
11	2	0.853693	1	247	1	2	-1.91959	-2.75973	-3.00573	-0.995657	246	0.533593	1	1
11	4	0.688517	0	248	1	2	-1.75595	0.375156	-2.75973	-1.91959	247	0.853693	1	2
11	1	1.00588	1	253	1	2	-1.17383	-3.94235	-3.26657	-0.659909	252	0.533506	1	1
11	1	0.644554	1	262	1	2	5.0223	-0.935463	-2.53933	2.74698	261	2.44175	0	2
12	2	0.554529	1	267	1	2	2.14272	-3.05397	-0.0770188	1.55531	266	0.467434	1	1
12	4	0.62397	1	268	1	2	3.78155	-1.92437	-3.05397	2.14272	267	0.554529	1	2
12	2	0.624361	1	269	1	2	1.9974	-2.78113	-1.92437	3.78155	268	0.62397	1	4
12	2	1.71487	0	270	1	2	2.7776	0.802489	-2.78113	1.9974	269	0.624361	1	2
12	1	1.0843	1	271	1	2	2.48713	-0.789136	0.802489	2.7776	270	1.71487	0	2
12	2	1.06117	0	272	1	2	3.18679	-2.20843	-0.789136	2.48713	271	1.0843	1	1
12	4	0.745877	1	278	1	2	2.82793	0.810374	-0.939086	3.95518	277	0.991664	1	1
12	4	0.8858	1	279	1	2	2.76605	-2.31186	0.810374	2.82793	278	0.745877	1	4
12	2	0.833914	1	280	1	2	3.73521	-2.69537	-2.31186	2.76605	279	0.8858	1	4
12	1	0.638055	1	281	1	2	3.02373	-0.885792	-2.69537	3.73521	280	0.833914	1	2
12	2	1.71403	1	282	1	2	5.22889	2.71142	-0.885792	3.02373	281	0.638055	1	1
12	4	0.929393	1	283	1	2	3.64297	-0.891216	2.71142	5.22889	282	1.71403	1	2
12	2	1.20532	1	284	1	2	2.87978	-4.36548	-0.891216	3.64297	283	0.929393	1	4
12	4	0.801281	1	287	1	2	2.3805	-4.98515	-1.66848	3.15445	286	0.631373	1	1
13	1	0.60541	1	291	1	2	-0.186065	-2.84768	-1.81104	-0.796596	290	0.832821	1	2
13	4	0.804016	1	296	1	2	-1.96596	-2.1821	0.298274	-2.11624	295	1.02717	1	4
13	2	1.85308	1	297	1	2	-1.58947	-0.155225	-2.1821	-1.96596	296	0.804016	1	4
13	1	1.38744	1	298	1	2	-1.40286	-2.48823	-0.155225	-1.58947	297	1.85308	1	2
13	2	0.770302	1	299	1	2	-1.51486	-1.37572	-2.48823	-1.40286	298	1.38744	1	1
13	4	0.9917	1	300	1	2	-2.57153	-4.06775	-1.37572	-1.51486	299	0.770302	1	2
13	2	0.832014	1	301	1	2	-1.58824	-1.51856	-4.06775	-2.57153	300	0.9917	1	4
13	1	0.388238	1	302	1	2	-1.91922	0.542935	-1.51856	-1.58824	301	0.832014	1	2
13	1	0.679013	1	305	1	2	-6.0666	-2.48892	-1.12861	-5.52654	304	0.769562	1	2
13	1	0.728722	1	306	1	2	-6.94697	-2.71258	-2.48892	-6.0666	305	0.679013	1	1
13	4	1.06401	0	307	1	2	-6.5948	-4.40688	-2.71258	-6.94697	306	0.728722	1	1
13	4	0.67502	0	311	1	2	-5.54283	0.242192	-0.304498	-6.08221	310	0.894468	1	4
13	2	0.971127	0	312	1	2	-5.353	0.693487	0.242192	-5.54283	311	0.67502	0	4
14	1	0.937557	1	313	1	2	-4.96148	-4.66613	0.693487	-5.353	312	0.971127	0	2
14	2	0.971016	1	314	1	2	-5.58667	-2.51602	-4.66613	-4.96148	313	0.937557	1	1
14	1	0.431965	1	315	1	2	-5.52118	-1.82645	-2.51602	-5.58667	314	0.971016	1	2
14	2	0.957691	1	316	1	2	-5.54125	-1.12812	-1.82645	-5.52118	315	0.431965	1	1
14	1	0.430099	1	317	1	2	-5.66191	-3.95673	-1.12812	-5.54125	316	0.957691	1	2
14	2	0.714131	0	318	1	2	-4.66848	-3.4195	-3.95673	-5.66191	317	0.430099	1	1
14	4	0.812187	1	322	1	2	-6.93439	-3.7983	-3.12167	-6.24374	321	0.570464	1	2
14	1	0.956635	1	323	1	2	-5.52065	1.09131	-3.7983	-6.93439	322	0.812187	1	4
14	4	1.84471	1	324	1	2	-6.72234	-2.65396	1.09131	-5.52065	323	0.956635	1	1
14	2	0.736013	1	329	1	2	-5.95686	0.279881	-3.65317	-6.31382	328	0.732498	1	2
14	1	0.461697	1	330	1	2	-5.87825	-2.97624	0.279881	-5.95686	329	0.736013	1	2
14	1	0.773677	1	331	1	2	-5.63331	-2.2744	-2.97624	-5.87825	330	0.461697	1	1
14	4	1.23512	0	336	1	2	-5.68882	-2.46434	-1.43397	-5.04561	335	1.15397	0	4
15	1	0.707336	1	353	1	2	0.904882	-3.44836	-1.18496	1.40038	352	0.478389	1	1
15	2	1.96524	1	354	1	2	2.02956	-3.27935	-3.44836	0.904882	353	0.707336	1	1
15	1	0.71405	1	355	1	2	1.61239	-0.601641	-3.27935	2.02956	354	1.96524	1	2
15	1	0.796706	1	356	1	2	2.37867	-1.09061	-0.601641	1.61239	355	0.71405	1	1
15	1	0.74919	1	357	1	2	1.60726	-0.497746	-1.09061	2.37867	356	0.796706	1	1
16	4	0.887982	0	366	1	2	-2.1875	-2.61484	-1.13088	-3.42041	365	0.755434	1	2
16	2	2.87364	1	367	1	2	-0.324411	-0.147268	-2.61484	-2.1875	366	0.887982	0	4
16	4	0.797184	0	371	1	2	-2.16653	-0.48816	-0.457608	-2.00258	370	9.32602	1	2
16	2	6.07901	0	372	1	2	-1.72292	0.156003	-0.48816	-2.16653	371	0.797184	0	4
17	4	0.870679	1	403	1	2	-0.066443	-1.76513	-0.0657767	-0.461341	402	8.45752	1	1
17	1	0.679774	1	406	1	2	-1.35515	-3.49869	-0.0568527	-2.41868	405	0.861091	1	1
17	2	0.691318	1	407	1	2	-0.961499	0.487256	-3.49869	-1.35515	406	0.679774	1	1
17	4	1.43581	0	408	1	2	-0.620725	-1.13158	0.487256	-0.961499	407	0.691318	1	2
18	4	2.03864	0	409	1	2	-1.62758	0.411739	-1.13158	-0.620725	408	1.43581	0	4
18	4	0.877723	0	412	1	2	-3.08674	-2.19517	-2.81238	-0.441892	411	0.71404	0	2
18	2	1.51392	0	413	1	2	-3.34889	-5.66181	-2.19517	-3.08674	412	0.877723	0	4
18	4	1.23498	0	416	1	2	-1.89268	1.94939	-2.50812	-1.72464	415	0.553316	1	2
18	4	0.915824	1	419	1	2	-1.74484	-0.236091	-2.57649	-1.62444	418	0.908735	1	1
18	2	0.624681	1	423	1	2	-2.28719	0.172636	-0.999212	-1.33449	422	1.13018	1	2
18	2	0.833028	1	426	1	2	-3.32168	-1.38072	-3.33566	-2.78355	425	0.888022	1	1
18	4	0.992512	1	430	1	2	-4.33708	-1.72366	-2.18074	-4.31732	429	0.630313	1	1
18	1	0.832467	1	431	1	2	-5.29873	-3.94191	-1.72366	-4.33708	430	0.992512	1	4
19	2	0.618498	1	442	1	2	-2.77264	-2.8314	-2.94254	-2.52762	441	1.03394	1	4
19	4	2.08212	1	446	1	2	-2.3244	-1.19108	-1.50842	-1.8518	445	1.24144	0	2
20	4	1.22076	0	471	1	2	-5.26829	-0.0752059	-4.58551	-6.07091	470	0.620199	1	1
20	1	0.425418	1	472	1	2	-5.96909	-3.59533	-0.0752059	-5.26829	471	1.22076	0	4
20	2	2.00714	1	473	1	2	-5.43435	-5.62676	-3.59533	-5.96909	472	0.425418	1	1
20	2	0.96409	1	474	1	2	-6.09312	-3.08297	-5.62676	-5.43435	473	2.00714	1	2
20	4	3.27461	1	475	1	2	-6.91535	-1.20545	-3.08297	-6.09312	474	0.96409	1	2
20	4	2.5679	0	476	1	2	-6.99127	-3.43229	-1.20545	-6.91535	475	3.27461	1	4
21	2	0.637549	1	484	1	2	-9.02645	-3.82638	-4.44285	-8.95984	483	0.934341	1	2
21	2	1.57877	0	485	1	2	-8.59573	-4.181	-3.82638	-9.02645	484	0.637549	1	2
21	2	0.762452	1	486	1	2	-9.29965	-3.14671	-4.181	-8.59573	485	1.57877	0	2
21	1	0.542226	1	487	1	2	-9.00131	-1.59825	-3.14671	-9.29965	486	0.762452	1	2
21	4	1.74175	1	490	1	2	-10.1521	-0.533928	-2.12188	-9.26692	489	1.04833	1	4
21	4	0.698137	1	493	1	2	-11.0265	-2.74477	-2.04263	-10.1994	492	2.5826	1	2
21	2	0.694087	0	494	1	2	-10.2021	0.659554	-2.74477	-11.0265	493	0.698137	1	4
21	1	0.541252	1	495	1	2	-9.62223	-0.119112	0.659554	-10.2021	494	0.694087	0	2
21	1	0.804459	1	496	1	2	-9.53068	-3.01482	-0.119112	-9.62223	495	0.541252	1	1
21	1	0.584771	1	499	1	2	-9.68262	-1.35413	-2.06856	-9.76348	498	0.617713	1	1
21	4	1.3044	1	500	1	2	-9.27518	-3.40828	-1.35413	-9.68262	499	0.584771	1	1
21	4	3.16003	1	501	1	2	-9.90535	-0.934094	-3.40828	-9.27518	500	1.3044	1	4
21	2	2.1039	0	504	1	2	-9.22008	-2.00731	-1.64983	-9.46691	503	0.795535	1	4
22	4	1.39431	0	505	1	2	-2.52625	-0.675097	-2.00731	-9.22008	504	2.1039	0	2
22	2	1.09862	1	511	1	2	-2.79168	-2.40388	-2.02545	-1.97763	510	2.98215	1	1
22	1	0.560839	1	514	1	2	-1.98851	-1.37657	-3.97159	-2.24438	513	0.804667	1	2
22	4	1.84584	1	515	1	2	-1.6734	1.22116	-1.37657	-1.98851	514	0.560839	1	1
22	2	0.854487	1	518	1	2	-2.11311	-3.27002	-1.54733	-2.57897	517	1.17268	1	1
22	4	2.38753	1	519	1	2	-1.53774	-4.7923	-3.27002	-2.11311	518	0.854487	1	2
22	2	1.97246	1	526	1	2	-2.49546	-0.0290322	-3.0421	-3.47554	525	1.40898	1	1
22	1	0.826531	1	527	1	2	-2.12847	-3.81713	-0.0290322	-2.49546	526	1.97246	1	2
22	4	3.38821	1	528	1	2	-2.10229	-3.83367	-3.81713	-2.12847	527	0.826531	1	1
23	1	0.623701	1	529	1	2	-0.674404	-4.47603	-3.83367	-2.10229	528	3.38821	1	4
23	2	0.672844	1	530	1	2	-1.83803	-0.38884	-4.47603	-0.674404	529	0.623701	1	1
23	2	1.18028	0	531	1	2	-2.65643	-1.32334	-0.38884	-1.83803	530	0.672844	1	2
23	4	0.923105	1	532	1	2	-2.08295	-4.92973	-1.32334	-2.65643	531	1.18028	0	2
23	2	1.29611	1	535	1	2	-1.0038	-2.2248	-1.25601	-1.24515	534	1.77396	1	4
23	4	1.03132	1	536	1	2	-1.86131	-1.89069	-2.2248	-1.0038	535	1.29611	1	2
23	4	1.10366	1	537	1	2	-1.83592	-2.45576	-1.89069	-1.86131	536	1.03132	1	4
23	4	1.10273	1	538	1	2	-2.88804	-2.89971	-2.45576	-1.83592	537	1.10366	1	4
23	1	9.27638	1	539	1	2	-1.10722	-0.605456	-2.89971	-2.88804	538	1.10273	1	4
23	4	0.630654	1	540	1	2	-1.37279	-4.62363	-0.605456	-1.10722	539	9.27638	1	1
23	2	1.94386	0	541	1	2	-2.58243	-0.6265	-4.62363	-1.37279	540	0.630654	1	4
23	2	1.03366	1	545	1	2	-3.16973	-3.22227	-1.8518	-2.39493	544	1.09745	1	2
23	1	2.22253	1	546	1	2	-1.5074	-1.56652	-3.22227	-3.16973	545	1.03366	1	2
23	4	1.54043	0	550	1	2	-3.22511	-4.69166	-1.70032	-4.27473	549	6.64459	1	1
23	2	5.11017	1	551	1	2	-3.82491	-3.37198	-4.69166	-3.22511	550	1.54043	0	4
24	2	0.970822	1	554	1	2	-2.65052	-2.17346	1.05857	-3.23396	553	0.971696	0	2
24	2	0.977806	1	555	1	2	-3.26153	-2.79007	-2.17346	-2.65052	554	0.970822	1	2
24	2	0.90491	1	556	1	2	-3.39883	-5.2261	-2.79007	-3.26153	555	0.977806	1	2
24	4	2.17311	1	557	1	2	-3.76296	-3.21418	-5.2261	-3.39883	556	0.90491	1	2
24	1	1.23558	1	558	1	2	-3.6733	-2.31822	-3.21418	-3.76296	557	2.17311	1	4
24	4	0.888647	1	559	1	2	-2.5592	-4.30103	-2.31822	-3.6733	558	1.23558	1	1
24	4	0.759514	1	560	1	2	-2.66285	-2.27977	-4.30103	-2.5592	559	0.888647	1	4
24	1	0.700482	1	561	1	2	-3.45799	1.97035	-2.27977	-2.66285	560	0.759514	1	4
24	1	2.29717	1	562	1	2	-3.33632	-1.413	1.97035	-3.45799	561	0.700482	1	1
24	1	3.20103	1	565	1	2	-3.93625	-0.163249	-5.09715	-2.98921	564	2.50713	1	4
24	4	1.0295	0	566	1	2	-2.9644	-0.533237	-0.163249	-3.93625	565	3.20103	1	1
24	1	0.769047	1	569	1	2	-4.08535	-3.20473	0.820077	-3.8636	568	0.505565	1	2
24	2	1.82491	0	572	1	2	-3.49107	2.25685	-0.50096	-2.42631	571	1.71412	1	2
24	2	0.86721	1	573	1	2	-3.40421	0.361271	2.25685	-3.49107	572	1.82491	0	2
24	1	0.701874	1	574	1	2	-4.13561	-3.86045	0.361271	-3.40421	573	0.86721	1	2
24	4	1.16033	0	575	1	2	-3.58244	-1.32231	-3.86045	-4.13561	574	0.701874	1	1
25	2	1.04337	0	578	1	2	-3.88286	-2.28928	-2.33734	-5.24312	577	2.05574	0	2
25	4	0.908599	0	579	1	2	-4.47928	-5.24149	-2.28928	-3.88286	578	1.04337	0	2
25	4	0.899986	1	580	1	2	-3.55024	-2.28317	-5.24149	-4.47928	579	0.908599	0	4
25	4	1.08289	1	581	1	2	-2.2282	-1.81851	-2.28317	-3.55024	580	0.899986	1	4
25	4	0.901524	0	582	1	2	-3.57105	-3.24038	-1.81851	-2.2282	581	1.08289	1	4
25	2	0.84682	1	585	1	2	-3.32922	-2.24929	-2.89782	-3.83709	584	1.00627	1	4
25	1	0.846452	1	586	1	2	-3.15148	-1.51285	-2.24929	-3.32922	585	0.84682	1	2
25	2	1.70419	1	587	1	2	-3.20196	-3.2893	-1.51285	-3.15148	586	0.846452	1	1
25	1	0.687493	1	588	1	2	-2.56176	-0.829935	-3.2893	-3.20196	587	1.70419	1	2
25	4	5.04089	1	589	1	2	-2.77169	-0.391487	-0.829935	-2.56176	588	0.687493	1	1
25	4	2.89053	1	590	1	2	-3.46561	-3.34376	-0.391487	-2.77169	589	5.04089	1	4
25	1	0.721569	1	591	1	2	-2.20068	0.0433422	-3.34376	-3.46561	590	2.89053	1	4
25	2	1.17221	1	592	1	2	-2.88635	-4.11481	0.0433422	-2.20068	591	0.721569	1	1
25	4	1.38763	0	595	1	2	-3.36533	-1.1099	-6.45147	-3.014	594	0.770308	1	1
25	2	1.6795	0	596	1	2	-4.04101	-0.275932	-1.1099	-3.36533	595	1.38763	0	4
26	2	8.68859	1	601	1	2	-1.36166	0.367952	-1.00767	-2.32661	600	1.28864	1	1
26	2	0.860545	1	610	1	2	-3.37465	-1.48177	-0.529938	-3.01108	609	0.956958	1	4
26	2	0.861976	1	611	1	2	-4.32896	-0.150634	-1.48177	-3.37465	610	0.860545	1	2
26	2	5.06537	1	612	1	2	-4.51112	-0.909816	-0.150634	-4.32896	611	0.861976	1	2
26	4	1.21483	1	613	1	2	-2.62448	-3.36021	-0.909816	-4.51112	612	5.06537	1	2
26	1	0.790325	1	614	1	2	-3.09875	-1.06041	-3.36021	-2.62448	613	1.21483	1	4
26	1	0.533445	1	617	1	2	-6.53028	-2.83866	2.12288	-6.3029	616	1.82545	1	4
26	1	1.2218	1	618	1	2	-6.85826	-2.1743	-2.83866	-6.53028	617	0.533445	1	1
26	4	2.96843	1	621	1	2	-8.94343	0.728263	-1.40033	-9.84336	620	1.33736	0	4
26	1	0.908709	1	622	1	2	-10.0118	-0.0828351	0.728263	-8.94343	621	2.96843	1	4
26	2	0.837311	0	623	1	2	-10.2108	-1.21583	-0.0828351	-10.0118	622	0.908709	1	1
26	4	0.880895	1	624	1	2	-10.3522	-2.48262	-1.21583	-10.2108	623	0.837311	0	2
27	2	1.05203	1	625	1	2	-8.11749	-2.85307	-2.48262	-10.3522	624	0.880895	1	4
27	1	1.88198	1	626	1	2	-9.70752	-1.85541	-2.85307	-8.11749	625	1.05203	1	2
27	1	0.738183	1	627	1	2	-9.37207	-2.75619	-1.85541	-9.70752	626	1.88198	1	1
27	2	0.757152	1	630	1	2	-6.60126	-4.11684	-0.908299	-8.646	629	1.10817	1	4
27	4	14.361	0	631	1	2	-7.95648	-1.46007	-4.11684	-6.60126	630	0.757152	1	2
27	1	1.28322	1	632	1	2	-6.45019	-1.77862	-1.46007	-7.95648	631	14.361	0	4
1	4	0.562048	0	10	2	2	-1.84766	-3.56762	-2.73891	-2.26195	9	0.304241	1	2
1	2	0.366599	0	13	2	2	-4.572	-2.64559	0.875112	-4.49212	12	0.977868	1	4
1	4	0.748643	1	17	2	2	-4.28492	-2.60356	-0.996456	-3.63675	16	0.700807	1	1
1	1	0.658215	0	22	2	2	-4.20515	-2.92265	-0.770846	-3.8172	21	0.805143	1	1
2	1	0.548433	1	30	2	2	-5.17898	-2.42519	-0.662685	-4.89844	29	0.81009	1	4
2	2	0.614734	1	31	2	2	-4.2834	-1.28487	-2.42519	-5.17898	30	0.548433	1	1
2	1	1.07497	0	37	2	2	-3.06406	0.512025	-3.90989	-3.37275	691	1.14508	1	4
2	2	0.894421	1	38	2	2	-3.03996	-1.1272	-2.45471	-4.46626	36	1.57787	1	2
2	2	1.06168	1	46	2	2	-2.84108	2.04601	0.512025	-3.06406	37	1.07497	0	1
3	1	1.3597	1	49	2	2	-3.93807	-1.38741	-0.859601	-2.18577	45	0.977927	1	1
3	2	0.818307	1	54	2	2	-3.41266	0.927715	-0.390649	-3.11693	48	1.08279	1	1
29	4	0.659551	1	692	2	2	-2.74042	-1.62018	-2.73076	-4.01304	53	0.971681	1	1
3	1	0.68178	1	55	2	2	-3.86078	-0.0968836	0.927715	-3.41266	54	0.818307	1	2
3	2	0.82601	1	58	2	2	-3.68097	-3.46491	-1.62018	-2.74042	692	0.659551	1	4
3	4	1.19094	0	59	2	2	-3.69315	0.469445	0.492112	-2.58208	57	0.632078	1	1
3	1	0.571268	1	60	2	2	-3.17596	-1.48341	-3.46491	-3.68097	58	0.82601	1	2
3	4	1.94315	1	61	2	2	-3.52554	-1.12046	0.469445	-3.69315	59	1.19094	0	4
3	1	1.31841	1	62	2	2	-3.18108	-0.0131636	-1.48341	-3.17596	60	0.571268	1	1
3	4	1.51615	1	63	2	2	-3.18164	-0.092648	-1.12046	-3.52554	61	1.94315	1	4
3	2	0.839584	1	64	2	2	-3.7018	-3.98575	-0.0131636	-3.18108	62	1.31841	1	1
3	4	0.978323	1	65	2	2	-4.88563	-0.39618	-0.092648	-3.18164	63	1.51615	1	4
3	2	0.95492	1	68	2	2	-4.06014	-1.36498	-3.98575	-3.7018	64	0.839584	1	2
3	2	1.12224	1	69	2	2	-4.74235	0.384759	0.445313	-3.69359	67	0.658953	1	2
3	1	0.794545	1	70	2	2	-4.22316	-2.28561	-1.36498	-4.06014	68	0.95492	1	2
3	2	0.777319	1	71	2	2	-3.31528	-0.121234	0.384759	-4.74235	69	1.12224	1	2
4	2	0.909076	0	77	2	2	-3.15293	-0.998867	-2.28561	-4.22316	70	0.794545	1	1
4	4	0.971081	1	78	2	2	-2.25917	-1.40421	0.457334	-2.82482	76	0.603006	1	2
4	2	0.433466	1	79	2	2	-3.53828	-1.95293	-0.998867	-3.15293	77	0.909076	0	2
4	1	0.610055	1	80	2	2	-3.32385	-2.28904	-1.40421	-2.25917	78	0.971081	1	4
4	4	1.13758	1	81	2	2	-3.80211	0.156764	-1.95293	-3.53828	79	0.433466	1	2
4	4	1.32492	1	82	2	2	-3.19214	-1.06623	-2.28904	-3.32385	80	0.610055	1	1
4	2	1.02668	1	83	2	2	-2.6066	-1.85255	0.156764	-3.80211	81	1.13758	1	4
29	2	0.849932	1	693	2	2	-3.8837	-2.01773	-1.06623	-3.19214	82	1.32492	1	4
4	1	0.652089	1	86	2	2	-2.52347	-1.43729	-1.33514	-2.62305	85	1.02207	1	1
4	1	0.568737	1	90	2	2	-2.81923	-1.7031	-0.694052	-2.65203	89	0.878613	1	4
4	2	1.40198	1	91	2	2	-2.79245	-2.76696	-1.7031	-2.81923	90	0.568737	1	1
4	1	0.741536	1	92	2	2	-2.48056	-1.93623	-2.76696	-2.79245	91	1.40198	1	2
4	2	0.815502	1	93	2	2	-3.28149	-0.593099	-1.93623	-2.48056	92	0.741536	1	1
4	1	0.700637	1	96	2	2	-3.43388	0.349035	2.14688	-4.23263	95	0.555047	1	1
5	2	0.59361	1	97	2	2	-0.0325755	-0.0452272	0.349035	-3.43388	96	0.700637	1	1
5	4	0.672921	1	100	2	2	-1.01319	0.0702004	-0.307271	-0.511494	99	0.8376	1	4
5	4	1.21451	1	104	2	2	-2.17806	-0.882858	0.794111	-1.43216	103	1.30415	1	1
5	2	0.793255	1	105	2	2	-1.0966	-4.83187	-0.882858	-2.17806	104	1.21451	1	4
5	2	0.49855	1	106	2	2	-1.95235	-3.05135	-4.83187	-1.0966	105	0.793255	1	2
5	4	1.07501	1	107	2	2	-0.699339	-1.41196	-3.05135	-1.95235	106	0.49855	1	2
5	1	0.63117	1	110	2	2	-1.87231	2.64662	-2.12699	-0.0298911	109	0.821906	0	2
5	4	2.25525	1	111	2	2	-2.48393	-0.0817042	2.64662	-1.87231	110	0.63117	1	1
5	1	0.970723	1	112	2	2	-1.70249	-0.17274	-0.0817042	-2.48393	111	2.25525	1	4
5	4	0.56214	1	115	2	2	-1.24158	1.80026	-0.883704	-2.12283	114	0.820921	1	2
5	4	0.971366	1	116	2	2	-1.6008	-0.241648	1.80026	-1.24158	115	0.56214	1	4
5	1	0.58937	1	119	2	2	-2.05814	1.10327	-0.354162	-1.7121	118	0.547866	1	1
5	4	0.679953	1	120	2	2	-1.89055	-0.441233	1.10327	-2.05814	119	0.58937	1	1
6	2	0.964069	1	121	2	2	-3.86829	-0.372195	-0.441233	-1.89055	120	0.679953	1	4
6	1	0.739382	1	124	2	2	-1.29159	1.01873	-2.78583	-2.56266	123	0.77023	0	2
6	1	0.571352	1	125	2	2	-3.77542	-2.45608	1.01873	-1.29159	124	0.739382	1	1
6	4	0.832716	1	126	2	2	-3.11678	-1.05956	-2.45608	-3.77542	125	0.571352	1	1
6	4	0.891606	1	127	2	2	-1.64269	-1.67684	-1.05956	-3.11678	126	0.832716	1	4
6	2	0.769793	1	128	2	2	-2.54391	0.640462	-1.67684	-1.64269	127	0.891606	1	4
6	1	0.763379	1	129	2	2	-2.73055	-2.23683	0.640462	-2.54391	128	0.769793	1	2
6	4	0.74948	1	130	2	2	-1.7919	0.266971	-2.23683	-2.73055	129	0.763379	1	1
6	4	0.713899	0	133	2	2	-3.03807	-4.16882	-2.6913	-2.32554	132	0.589616	1	1
6	1	0.826178	1	134	2	2	-3.93566	0.397334	-4.16882	-3.03807	133	0.713899	0	4
6	1	7.53771	0	135	2	2	-1.8968	-4.0588	0.397334	-3.93566	134	0.826178	1	1
6	4	0.922507	1	136	2	2	-4.11425	0.333936	-4.0588	-1.8968	135	7.53771	0	1
6	4	0.658782	1	139	2	2	-4.23231	-1.83528	0.689922	-4.20178	138	0.873729	1	4
6	4	0.616592	1	140	2	2	-4.10708	-1.69415	-1.83528	-4.23231	139	0.658782	1	4
6	2	0.525337	1	141	2	2	-4.43291	-1.8389	-1.69415	-4.10708	140	0.616592	1	4
6	2	0.776488	1	142	2	2	-4.45927	1.52156	-1.8389	-4.43291	141	0.525337	1	2
6	2	0.659	1	143	2	2	-4.23407	1.06536	1.52156	-4.45927	142	0.776488	1	2
6	2	0.714846	1	144	2	2	-4.69761	-2.37833	1.06536	-4.23407	143	0.659	1	2
7	2	0.672847	1	148	2	2	-4.30769	-0.339848	0.935736	-3.06787	147	0.526703	1	2
7	1	0.748709	1	149	2	2	-2.75847	-1.44199	-0.339848	-4.30769	148	0.672847	1	2
7	1	0.762413	1	150	2	2	-4.01816	-1.01132	-1.44199	-2.75847	149	0.748709	1	1
7	4	0.61504	1	153	2	2	-4.26484	-1.60287	1.97688	-3.02623	152	0.616678	1	4
7	1	0.721687	1	156	2	2	-3.78708	-1.08699	-0.826208	-3.46612	155	0.712273	1	4
7	4	0.526926	1	157	2	2	-3.20224	-0.633881	-1.08699	-3.78708	156	0.721687	1	1
7	2	0.781861	1	160	2	2	-3.91693	-1.87275	-2.69505	-4.76922	159	0.672355	1	2
7	1	0.784548	1	165	2	2	-3.63263	-1.23155	1.43084	-4.7599	164	0.982501	1	2
8	2	0.714447	1	173	2	2	-2.77148	-0.969636	-3.69722	-4.18364	172	0.470816	1	1
8	2	1.6102	0	174	2	2	-2.18354	2.8475	-0.969636	-2.77148	173	0.714447	1	2
8	4	0.755591	1	181	2	2	-2.96377	-3.19186	1.95601	-3.25896	700	0.769098	1	4
8	1	0.568183	1	185	2	2	-4.6299	-0.162233	0.240154	-3.15717	180	0.776392	1	1
8	1	0.794777	1	186	2	2	-3.74629	0.327565	-0.459691	-3.36785	184	0.355777	1	2
8	1	0.614992	1	187	2	2	-2.11688	-1.3834	-0.162233	-4.6299	185	0.568183	1	1
8	4	0.769681	1	188	2	2	-2.17226	-0.0369278	0.327565	-3.74629	186	0.794777	1	1
8	2	0.804423	1	189	2	2	-3.57028	-1.86707	-1.3834	-2.11688	187	0.614992	1	1
8	4	0.816492	1	190	2	2	-5.40666	0.533467	-0.0369278	-2.17226	188	0.769681	1	4
8	4	0.526363	1	191	2	2	-4.52505	-0.263748	-1.86707	-3.57028	189	0.804423	1	2
9	2	0.603366	1	194	2	2	-2.54167	1.62426	0.533467	-5.40666	190	0.816492	1	4
9	2	0.714152	1	195	2	2	-3.41796	-1.71808	-2.11644	-3.56544	193	0.977288	1	4
9	1	0.756438	1	196	2	2	-1.41235	0.851404	1.62426	-2.54167	194	0.603366	1	2
9	1	0.971443	0	197	2	2	-1.94002	-2.35233	-1.71808	-3.41796	195	0.714152	1	2
9	4	1.07997	1	198	2	2	-2.01579	-0.0259831	0.851404	-1.41235	196	0.756438	1	1
9	2	0.873724	0	205	2	2	-2.49341	-3.79613	-2.35233	-1.94002	197	0.971443	0	1
9	2	0.838976	0	208	2	2	-1.02732	-1.17381	-0.300146	-3.10794	204	0.773311	1	1
30	4	0.531635	1	701	2	2	-2.08132	0.900924	-1.72736	-3.19632	207	0.63152	1	1
9	1	3.69333	1	209	2	2	-2.23927	-1.65823	-1.17381	-1.02732	208	0.838976	0	2
9	2	1.47095	1	210	2	2	-2.71455	-1.39307	-1.65823	-2.23927	209	3.69333	1	1
9	2	0.65867	1	211	2	2	-2.84936	-1.17792	-1.39307	-2.71455	210	1.47095	1	2
9	1	0.588954	1	212	2	2	-2.80301	0.213186	-1.17792	-2.84936	211	0.65867	1	2
9	2	1.15956	1	213	2	2	-2.10462	-1.29795	0.213186	-2.80301	212	0.588954	1	1
9	1	0.422221	1	214	2	2	-3.45413	-0.771769	-1.29795	-2.10462	213	1.15956	1	2
9	1	0.457197	1	215	2	2	-2.06322	-1.99594	-0.771769	-3.45413	214	0.422221	1	1
9	4	0.693056	1	216	2	2	-1.92866	-1.3103	-1.99594	-2.06322	215	0.457197	1	1
10	2	0.615209	1	217	2	2	-1.13695	-1.34907	-1.3103	-1.92866	216	0.693056	1	4
10	2	0.79025	1	218	2	2	-1.73191	-0.316161	-1.34907	-1.13695	217	0.615209	1	2
10	2	0.604713	1	219	2	2	-0.749816	-1.31742	-0.316161	-1.73191	218	0.79025	1	2
10	4	1.24173	1	220	2	2	-0.545896	0.725813	-1.31742	-0.749816	219	0.604713	1	2
10	4	1.01039	1	221	2	2	-0.865497	-1.92837	0.725813	-0.545896	220	1.24173	1	4
10	4	0.936151	1	222	2	2	-0.40771	-0.719181	-1.92837	-0.865497	221	1.01039	1	4
10	4	0.941975	1	223	2	2	-3.58167	-3.19268	-0.719181	-0.40771	222	0.936151	1	4
10	1	0.822464	0	224	2	2	-2.02944	-0.608393	-3.19268	-3.58167	223	0.941975	1	4
10	4	0.520529	1	225	2	2	-3.72746	0.458782	-0.608393	-2.02944	224	0.822464	0	1
10	1	0.658793	1	229	2	2	-4.50658	-0.748831	-0.218917	-5.11177	228	1.41694	1	2
10	1	0.644725	1	232	2	2	-2.88895	-2.13377	-0.205776	-4.30012	231	0.749251	1	1
10	2	0.86725	1	235	2	2	-3.41362	0.365056	-1.2457	-3.0338	234	0.505403	1	1
10	4	3.01004	0	238	2	2	-3.62652	-1.43346	-0.439497	-2.80083	237	1.00025	1	1
10	4	0.874381	1	239	2	2	-3.70362	-0.657622	-1.43346	-3.62652	238	3.01004	0	4
10	2	0.637991	1	240	2	2	-4.08861	-0.10339	-0.657622	-3.70362	239	0.874381	1	4
11	1	0.616812	1	243	2	2	-4.18957	2.08282	0.585739	-2.50233	242	0.665743	1	4
11	2	0.707797	1	244	2	2	-3.94488	-1.4054	2.08282	-4.18957	243	0.616812	1	1
11	2	0.457892	1	245	2	2	-2.30011	0.802398	-1.4054	-3.94488	244	0.707797	1	2
11	1	0.235275	1	246	2	2	-3.3356	-2.29015	0.802398	-2.30011	245	0.457892	1	2
11	2	0.96424	1	247	2	2	-2.81897	-1.20515	-2.29015	-3.3356	246	0.235275	1	1
11	4	0.540936	1	248	2	2	-2.07871	-0.441735	-1.20515	-2.81897	247	0.96424	1	2
11	1	0.533659	1	249	2	2	-1.83535	-0.152906	-0.441735	-2.07871	248	0.540936	1	4
11	4	1.31822	0	250	2	2	-2.60498	-0.705497	-0.152906	-1.83535	249	0.533659	1	1
11	4	1.90041	1	251	2	2	-0.921418	-1.67392	-0.705497	-2.60498	250	1.31822	0	4
11	2	0.595865	1	254	2	2	-1.45626	-2.91302	-0.713131	-1.56267	253	0.895307	1	4
11	2	1.15872	1	259	2	2	-3.1858	-3.4192	1.67528	-3.64647	258	0.8531	1	4
11	1	0.547536	1	260	2	2	-3.78254	-2.2979	-3.4192	-3.1858	259	1.15872	1	2
11	2	0.555113	1	261	2	2	-2.63949	-1.01729	-2.2979	-3.78254	260	0.547536	1	1
11	1	0.532151	1	262	2	2	-3.20077	-3.58266	-1.01729	-2.63949	261	0.555113	1	2
11	2	0.715497	1	263	2	2	-4.18048	-2.95763	-3.58266	-3.20077	262	0.532151	1	1
11	1	0.637727	1	264	2	2	-3.79402	-1.97468	-2.95763	-4.18048	263	0.715497	1	2
12	2	0.436341	0	265	2	2	-1.37031	0.691129	-1.97468	-3.79402	264	0.637727	1	1
12	4	1.6157	1	269	2	2	-3.72894	-1.55272	-1.26762	-5.14905	703	0.763572	0	4
12	1	0.645121	1	270	2	2	-4.48183	-1.70403	-3.87159	-4.5075	268	0.679603	1	2
12	4	0.887821	0	271	2	2	-3.72572	-1.0366	-1.55272	-3.72894	269	1.6157	1	4
12	2	0.860493	0	274	2	2	-3.22678	-0.418865	-1.70403	-4.48183	270	0.645121	1	1
12	1	0.371818	1	275	2	2	-2.41993	0.482801	0.616695	-3.20083	273	0.406294	1	1
12	4	0.614201	1	276	2	2	-2.71437	-0.720904	-0.418865	-3.22678	274	0.860493	0	2
12	2	0.826852	1	277	2	2	-1.62854	2.65125	0.482801	-2.41993	275	0.371818	1	1
12	1	0.585371	1	278	2	2	-3.58101	0.881354	-0.720904	-2.71437	276	0.614201	1	4
12	4	0.754463	1	279	2	2	-4.73339	-4.82124	2.65125	-1.62854	277	0.826852	1	2
12	4	0.543406	1	280	2	2	-4.01224	-2.73033	0.881354	-3.58101	278	0.585371	1	1
12	4	1.30122	1	281	2	2	-5.22702	0.843969	-4.82124	-4.73339	279	0.754463	1	4
12	1	0.713099	1	282	2	2	-3.61792	-2.90936	-2.73033	-4.01224	280	0.543406	1	4
12	2	0.623424	1	285	2	2	-4.0367	-0.0613473	0.843969	-5.22702	281	1.30122	1	4
12	1	0.414306	1	286	2	2	-3.20759	-0.710711	-2.56351	-4.74943	284	0.686331	1	2
13	4	1.11066	1	293	2	2	-4.0644	-3.019	-0.0613473	-4.0367	285	0.623424	1	2
13	2	0.921483	1	294	2	2	-3.7695	1.73054	2.24823	-3.77942	292	0.739591	1	4
13	2	0.450934	1	295	2	2	-3.53673	-0.0209375	-3.019	-4.0644	293	1.11066	1	4
30	2	0.491826	1	704	2	2	-1.75028	-1.54871	1.73054	-3.7695	294	0.921483	1	2
13	1	0.464899	1	296	2	2	-3.12003	-3.02667	-0.0209375	-3.53673	295	0.450934	1	2
13	4	0.651554	1	307	2	2	-3.5759	0.158145	-1.54871	-1.75028	704	0.491826	1	2
13	4	0.385504	1	308	2	2	-3.94094	-1.43927	-2.83858	-4.61807	306	0.755784	1	2
13	2	2.06189	1	309	2	2	-3.7111	-2.6281	0.158145	-3.5759	307	0.651554	1	4
13	4	0.873896	1	310	2	2	-3.24527	-2.73133	-1.43927	-3.94094	308	0.385504	1	4
13	1	0.582664	1	311	2	2	-3.81718	-0.579675	-2.6281	-3.7111	309	2.06189	1	2
13	4	0.721567	0	312	2	2	-3.31321	0.696778	-2.73133	-3.24527	310	0.873896	1	4
14	2	0.548065	1	315	2	2	-2.46606	-0.647268	-0.579675	-3.81718	311	0.582664	1	1
14	4	0.603602	1	316	2	2	-2.72839	-2.10195	-6.81528	-2.88699	314	0.637809	1	1
14	2	0.513191	1	319	2	2	-0.815435	-0.152297	-0.647268	-2.46606	315	0.548065	1	2
14	2	0.616825	0	326	2	2	-4.09509	-4.00685	2.53185	-3.76994	318	1.04134	1	4
14	1	0.50555	1	333	2	2	-6.11891	3.18729	1.50682	-3.01269	325	0.97189	1	4
14	2	1.08276	1	334	2	2	-4.81731	0.638609	-3.67257	-3.93889	332	0.586985	0	2
14	2	0.804777	1	335	2	2	-3.8174	-1.63393	3.18729	-6.11891	333	0.50555	1	1
14	1	0.339806	1	336	2	2	-4.68039	0.651919	0.638609	-4.81731	334	1.08276	1	2
15	4	0.640769	1	337	2	2	-4.58154	0.464228	-1.63393	-3.8174	335	0.804777	1	2
15	4	0.867282	1	341	2	2	-4.14132	-1.69614	0.651919	-4.68039	336	0.339806	1	1
30	1	0.737746	1	705	2	2	-3.02099	-4.07528	1.02238	-4.56795	340	0.839231	1	2
15	1	0.298349	1	349	2	2	-3.55251	1.22443	0.707811	-2.68874	348	0.74074	1	4
15	4	0.659265	1	350	2	2	-2.83036	0.164796	1.22443	-3.55251	349	0.298349	1	1
15	2	0.91535	1	354	2	2	-4.06645	-1.11887	-1.78007	-4.5908	353	0.5021	1	1
15	4	1.11064	1	358	2	2	-3.92281	2.02876	1.32914	-4.23343	357	0.533268	1	4
15	2	0.720889	1	359	2	2	-4.98741	-0.884394	2.02876	-3.92281	358	1.11064	1	4
15	1	0.658529	1	360	2	2	-4.07306	-1.95529	-0.884394	-4.98741	359	0.720889	1	2
16	4	0.645386	0	361	2	2	-2.9036	0.716999	-1.95529	-4.07306	360	0.658529	1	1
16	1	0.290894	1	364	2	2	-4.08232	0.50156	-3.50084	-4.45029	363	0.541045	1	1
16	4	0.547692	1	371	2	2	-2.33832	-3.20369	2.75348	-2.65969	370	0.977779	1	4
16	2	0.780352	1	383	2	2	-2.79639	-4.13845	0.570982	-3.80499	382	0.630892	1	4
16	2	0.500128	1	384	2	2	-2.45674	2.46008	-4.13845	-2.79639	383	0.780352	1	2
17	4	0.950306	1	388	2	2	-1.64954	-1.6408	-2.50963	-0.763447	387	0.776557	1	4
17	2	0.595855	1	389	2	2	-3.60332	-2.44328	-1.6408	-1.64954	388	0.950306	1	4
17	1	0.624931	1	390	2	2	-2.71716	-0.0121316	-2.44328	-3.60332	389	0.595855	1	2
17	2	0.517848	1	402	2	2	-4.28096	-1.05136	1.23947	-2.69727	401	1.06809	1	2
17	2	0.50577	1	403	2	2	-3.68608	-0.17863	-1.05136	-4.28096	402	0.517848	1	2
17	4	0.783274	1	404	2	2	-1.69622	-1.05178	-0.17863	-3.68608	403	0.50577	1	2
18	4	0.631079	0	410	2	2	-4.5543	-4.25599	2.23857	-3.40758	409	0.602915	1	4
18	2	0.559036	1	411	2	2	-4.10156	2.01634	-4.25599	-4.5543	410	0.631079	0	4
18	4	2.0958	1	412	2	2	-2.48192	-1.47242	2.01634	-4.10156	411	0.559036	1	2
18	2	0.248842	1	413	2	2	-2.72641	-3.88743	-1.47242	-2.48192	412	2.0958	1	4
18	1	0.57639	1	423	2	2	-2.47465	-4.22969	-0.66177	-3.66338	422	0.606621	1	1
18	1	0.589185	1	424	2	2	-4.35234	0.88567	-4.22969	-2.47465	423	0.57639	1	1
18	1	0.651266	1	425	2	2	-0.970155	0.276109	0.88567	-4.35234	424	0.589185	1	1
18	2	1.10387	1	428	2	2	-2.78931	0.477035	-2.1015	-3.48418	710	0.790532	1	2
18	4	0.527074	1	431	2	2	-3.08859	-3.5729	-1.68455	-3.38071	427	0.715585	1	1
18	1	0.907043	1	432	2	2	-2.60964	0.0364532	-1.22159	-3.23186	430	0.673077	1	4
19	4	0.700014	1	433	2	2	-3.95906	-4.72034	-3.5729	-3.08859	431	0.527074	1	4
19	4	0.79111	1	436	2	2	-4.6765	-2.58384	0.0364532	-2.60964	432	0.907043	1	1
19	4	0.741914	1	437	2	2	-5.19109	-3.23116	-2.43349	-4.50704	435	0.686351	0	1
19	4	0.692916	1	440	2	2	-4.08054	-4.09589	-2.58384	-4.6765	436	0.79111	1	4
19	4	0.582475	1	446	2	2	-2.95844	-1.78138	-1.99487	-4.34603	439	0.506121	1	4
19	1	0.325259	1	447	2	2	-3.25245	-0.574377	-1.17058	-5.55009	445	0.359867	1	1
19	2	0.513359	1	448	2	2	-3.47437	0.324651	-1.78138	-2.95844	446	0.582475	1	4
19	1	0.581991	1	449	2	2	-3.72459	0.462711	-0.574377	-3.25245	447	0.325259	1	1
19	1	0.874051	1	450	2	2	-2.8694	-3.48452	0.324651	-3.47437	448	0.513359	1	2
19	2	0.579952	1	451	2	2	-4.34886	-4.40922	0.462711	-3.72459	449	0.581991	1	1
19	4	0.804137	1	452	2	2	-2.42219	-2.32865	-3.48452	-2.8694	450	0.874051	1	1
19	2	0.564092	1	453	2	2	-4.21467	0.486473	-4.40922	-4.34886	451	0.579952	1	2
19	1	0.504392	1	454	2	2	-3.24601	-1.82609	-2.32865	-2.42219	452	0.804137	1	4
30	4	0.693717	1	711	2	2	-3.22632	-3.32605	0.486473	-4.21467	453	0.564092	1	2
20	2	3.34622	0	457	2	2	-4.12155	-0.90205	-2.06641	-4.08484	456	0.735245	0	2
20	1	0.695833	0	458	2	2	-3.57989	1.60894	-0.90205	-4.12155	457	3.34622	0	2
20	4	0.762424	1	459	2	2	-3.17428	-1.2423	1.60894	-3.57989	458	0.695833	0	1
20	4	0.852631	0	465	2	2	-2.47235	3.43908	-1.23961	-3.94429	464	0.221603	1	1
20	1	0.610919	1	466	2	2	-2.07082	-0.318663	3.43908	-2.47235	465	0.852631	0	4
20	4	1.54118	1	467	2	2	-3.7011	1.05551	-0.318663	-2.07082	466	0.610919	1	1
20	4	0.727915	1	468	2	2	-4.03501	-2.94094	1.05551	-3.7011	467	1.54118	1	4
20	1	0.617066	1	474	2	2	-1.8124	-2.26526	0.132412	-4.50845	473	0.769477	0	4
20	2	0.533621	1	475	2	2	-4.43753	1.12942	-2.26526	-1.8124	474	0.617066	1	1
20	1	0.554542	1	476	2	2	-3.24115	-2.21958	1.12942	-4.43753	475	0.533621	1	2
20	4	0.787719	0	477	2	2	-3.51347	-1.17832	-2.21958	-3.24115	476	0.554542	1	1
20	2	0.48526	1	478	2	2	-4.37707	-2.50569	-1.17832	-3.51347	477	0.787719	0	4
21	4	0.770546	1	493	2	2	-4.61364	-0.227706	-0.0644973	-2.85015	715	0.644587	1	4
21	4	0.756048	1	494	2	2	-2.96416	-1.43321	-0.16728	-4.21781	492	1.34611	1	2
21	1	0.422196	1	495	2	2	-3.84631	0.684677	-0.227706	-4.61364	493	0.770546	1	4
21	1	0.430227	1	500	2	2	-4.42546	0.842679	-1.43321	-2.96416	494	0.756048	1	4
22	2	0.839542	1	514	2	2	-0.853836	1.55139	-0.0241643	-3.53599	499	0.554739	1	4
22	1	0.561395	1	515	2	2	0.838059	-2.11847	0.264301	-3.44261	513	1.26348	1	4
22	2	0.943156	1	516	2	2	-5.4923	0.435938	1.55139	-0.853836	514	0.839542	1	2
22	4	0.881183	0	517	2	2	-4.60041	1.79815	-2.11847	0.838059	515	0.561395	1	1
22	2	0.534046	1	518	2	2	-4.39733	-3.59161	0.435938	-5.4923	516	0.943156	1	2
22	4	1.16532	1	519	2	2	-1.88859	0.695621	1.79815	-4.60041	517	0.881183	0	4
22	4	1.01262	0	520	2	2	-1.75896	1.02655	-3.59161	-4.39733	518	0.534046	1	2
22	4	0.727813	0	524	2	2	-2.22089	3.54313	0.695621	-1.88859	519	1.16532	1	4
22	1	0.499414	1	525	2	2	-0.692979	-1.64458	-2.29424	-2.13105	523	0.727442	1	4
22	1	0.700079	1	526	2	2	-3.70988	-0.809946	3.54313	-2.22089	524	0.727813	0	4
30	1	0.728067	1	716	2	2	-4.20894	-3.58056	-1.64458	-0.692979	525	0.499414	1	1
23	4	0.575657	1	551	2	2	-3.0336	-7.38246	-3.58056	-4.20894	716	0.728067	1	1
23	2	0.755806	0	552	2	2	-3.14057	-1.44316	-1.60037	-4.0828	550	0.595967	1	4
24	4	0.845999	0	559	2	2	-2.8792	-0.211994	-7.38246	-3.0336	551	0.575657	1	4
24	1	1.83216	0	560	2	2	-3.30503	-4.62732	0.650955	-1.94777	558	0.445051	1	2
25	2	0.728076	1	594	2	2	-3.97328	0.349929	-0.211994	-2.8792	559	0.845999	0	4
25	2	0.915182	1	595	2	2	-4.50524	-1.40779	0.945827	-3.43713	593	0.714586	1	4
25	2	0.816453	1	596	2	2	-3.01227	-1.9722	0.349929	-3.97328	594	0.728076	1	2
25	4	1.83269	0	597	2	2	-2.58477	-0.759377	-1.40779	-4.50524	595	0.915182	1	2
25	1	0.547984	1	598	2	2	-2.37353	-1.46358	-1.9722	-3.01227	596	0.816453	1	2
30	1	0.693983	1	717	2	2	-3.99589	-3.53507	-0.759377	-2.58477	597	1.83269	0	4
26	2	0.957314	0	608	2	2	-3.90032	-2.83904	-3.14699	-3.3293	607	0.651627	1	1
26	2	0.580773	1	609	2	2	-3.71401	-0.60265	-2.83904	-3.90032	608	0.957314	0	2
26	4	0.63826	1	610	2	2	-3.0375	-3.79181	-0.60265	-3.71401	609	0.580773	1	2
26	1	0.568797	1	615	2	2	-3.22198	-4.21118	1.03322	-2.45906	614	0.617388	1	2
26	4	0.679196	0	620	2	2	-3.41991	2.54131	1.78601	-2.61614	619	0.732483	1	4
26	1	0.339478	1	621	2	2	-3.86766	0.517926	2.54131	-3.41991	620	0.679196	0	4
26	1	0.540459	1	624	2	2	-2.6906	2.10476	-1.4301	-2.69349	623	0.652375	1	2
27	2	0.645175	1	625	2	2	-2.31203	1.25293	2.10476	-2.6906	624	0.540459	1	1
27	1	0.908884	1	626	2	2	-3.33471	-1.94933	1.25293	-2.31203	625	0.645175	1	2
27	4	0.662038	1	627	2	2	-4.17361	0.0124047	-1.94933	-3.33471	626	0.908884	1	1
27	1	0.485735	1	628	2	2	-4.34849	0.988734	0.0124047	-4.17361	627	0.662038	1	4
27	4	0.770249	1	629	2	2	0.154556	1.01494	0.988734	-4.34849	628	0.485735	1	1
27	2	0.644755	1	630	2	2	-2.0533	4.06309	1.01494	0.154556	629	0.770249	1	4
27	2	0.625358	1	634	2	2	-3.34069	2.62482	-2.18184	-3.12426	633	0.742064	1	4
27	4	1.14103	1	635	2	2	-3.63948	-1.27751	2.62482	-3.34069	634	0.625358	1	2
27	1	0.538451	1	638	2	2	-3.14196	-0.670154	-0.583019	-2.57643	637	0.554017	1	2
27	2	0.665177	0	645	2	2	-3.42508	-3.01056	-0.469505	-3.8978	644	0.7907	1	4
27	4	0.92944	1	646	2	2	-3.63406	0.556206	-3.01056	-3.42508	645	0.665177	0	2
27	2	1.30444	1	647	2	2	-4.68279	-4.81347	0.556206	-3.63406	646	0.92944	1	4
27	4	1.3125	1	648	2	2	-3.90021	-0.029028	-4.81347	-4.68279	647	1.30444	1	2
28	1	0.547665	1	652	2	2	-3.88334	0.501749	-1.34362	-3.29495	651	0.617656	1	2
28	2	0.776177	1	653	2	2	-3.1254	-2.81474	0.501749	-3.88334	652	0.547665	1	1
28	4	0.838968	1	654	2	2	-4.15547	-0.184984	-2.81474	-3.1254	653	0.776177	1	2
28	2	0.468846	1	657	2	2	-3.03433	-3.59799	0.8587	-4.23817	656	0.575803	1	2
28	1	0.641066	1	658	2	2	-4.3741	2.98224	-3.59799	-3.03433	657	0.468846	1	2
28	2	0.624101	1	659	2	2	-3.49299	-2.36425	2.98224	-4.3741	658	0.641066	1	1
28	4	0.485391	1	664	2	2	-4.02636	-1.42129	-2.60039	-3.70394	663	1.95092	1	4
28	4	1.26346	1	665	2	2	-3.16418	-2.68323	-1.42129	-4.02636	664	0.485391	1	4
28	1	0.665417	1	666	2	2	-2.59481	0.613749	-2.68323	-3.16418	665	1.26346	1	4
28	4	0.880767	1	669	2	2	-2.80629	-3.228	2.72741	-4.98983	668	0.89935	1	4
29	4	1.06171	1	673	2	2	-2.98026	1.88937	-1.661	-3.45193	672	0.957787	1	4
29	4	0.700077	1	674	2	2	-4.67727	-3.20967	1.88937	-2.98026	673	1.06171	1	4
29	1	0.603016	0	675	2	2	-2.92713	-1.26444	-3.20967	-4.67727	674	0.700077	1	4
29	2	0.818296	0	676	2	2	-3.90712	-1.83482	-1.26444	-2.92713	675	0.603016	0	1
29	4	0.963987	1	677	2	2	-2.44341	0.410508	-1.83482	-3.90712	676	0.818296	0	2
29	2	0.641322	1	678	2	2	-3.24564	-0.910809	0.410508	-2.44341	677	0.963987	1	4
29	4	0.716939	1	679	2	2	0.932899	-2.33938	-0.910809	-3.24564	678	0.641322	1	2
29	1	0.567955	1	680	2	2	-2.09936	2.94073	-2.33938	0.932899	679	0.716939	1	4
29	4	0.908389	1	681	2	2	-1.94019	-3.89168	2.94073	-2.09936	680	0.567955	1	1
29	4	0.59628	1	682	2	2	-2.51155	-3.45598	-3.89168	-1.94019	681	0.908389	1	4
1	2	0.4675	0	2	3	2	-9.79325	-1.68876	2.14868	-8.90206	1	0.546	1	4
1	2	0.283	0	3	3	2	-10.3716	-2.11432	-1.68876	-9.79325	2	0.4675	0	2
1	4	0.591	1	4	3	2	-9.33387	-3.10377	-2.11432	-10.3716	3	0.283	0	2
1	1	0.6035	1	5	3	2	-7.95206	-1.6748	-3.10377	-9.33387	4	0.591	1	4
1	2	0.472	0	6	3	2	-10.0179	-0.712184	-1.6748	-7.95206	5	0.6035	1	1
1	2	0.6725	0	7	3	2	-9.09648	-3.83948	-0.712184	-10.0179	6	0.472	0	2
1	2	0.661	0	8	3	2	-9.2628	-0.319647	-3.83948	-9.09648	7	0.6725	0	2
1	2	0.4655	1	9	3	2	-9.24623	-2.15681	-0.319647	-9.2628	8	0.661	0	2
1	2	0.3135	1	10	3	2	-7.22257	-2.61348	-2.15681	-9.24623	9	0.4655	1	2
1	4	0.6765	0	11	3	2	-7.70753	0.289376	-2.61348	-7.22257	10	0.3135	1	2
1	1	0.557	1	12	3	2	-8.86269	1.37447	0.289376	-7.70753	11	0.6765	0	4
1	4	0.6305	1	13	3	2	-8.5581	0.75035	1.37447	-8.86269	12	0.557	1	1
1	4	0.655	1	18	3	2	-0.800255	0.736398	-0.55736	0.682781	17	0.439	1	2
1	1	0.665	1	19	3	2	-1.98241	-2.1178	0.736398	-0.800255	18	0.655	1	4
1	4	0.843	1	20	3	2	-3.53117	0.854828	-2.1178	-1.98241	19	0.665	1	1
1	4	0.9525	1	21	3	2	-0.871583	0.328217	0.854828	-3.53117	20	0.843	1	4
1	1	0.456	1	22	3	2	-0.96971	-1.37926	0.328217	-0.871583	21	0.9525	1	4
2	1	0.575	1	25	3	2	-2.59364	-1.45283	1.54247	-3.44077	24	0.596	1	1
2	2	0.6005	1	28	3	2	-1.74496	0.450959	0.359478	-1.83269	27	0.311	1	1
2	4	0.735	1	29	3	2	-2.59699	-0.495265	0.450959	-1.74496	28	0.6005	1	2
2	2	0.506	1	30	3	2	-3.38463	0.291349	-0.495265	-2.59699	29	0.735	1	4
2	4	0.718	0	31	3	2	-5.46483	-0.0546615	0.291349	-3.38463	30	0.506	1	2
2	1	0.4905	1	32	3	2	-6.1415	0.0639661	-0.0546615	-5.46483	31	0.718	0	4
2	4	0.792	0	33	3	2	-6.62914	0.964859	0.0639661	-6.1415	32	0.4905	1	1
2	1	0.3145	1	36	3	2	-4.6532	-1.29775	-1.09227	-2.34285	35	0.4505	1	1
2	4	0.5715	1	37	3	2	-5.91642	0.852697	-1.29775	-4.6532	36	0.3145	1	1
2	2	0.579	1	41	3	2	-1.25016	-2.33546	-2.91357	-0.849731	40	1.0585	0	2
2	4	0.537	1	42	3	2	-0.743992	-1.7657	-2.33546	-1.25016	41	0.579	1	2
2	4	0.643	1	43	3	2	-1.90923	-0.444409	-1.7657	-0.743992	42	0.537	1	4
2	2	0.4995	1	47	3	2	-1.11302	-0.0404075	1.41618	-6.72419	46	0.515	1	2
2	1	0.324	1	48	3	2	-3.70006	-3.06644	-0.0404075	-1.11302	47	0.4995	1	2
3	1	0.3945	1	49	3	2	-10.11	-0.575723	-3.06644	-3.70006	48	0.324	1	1
3	2	0.354	1	50	3	2	-10.4699	-1.94118	-0.575723	-10.11	49	0.3945	1	1
3	4	0.8205	1	51	3	2	-8.79499	-0.808678	-1.94118	-10.4699	50	0.354	1	2
3	1	0.2745	1	52	3	2	-9.9881	-4.1087	-0.808678	-8.79499	51	0.8205	1	4
3	4	0.7235	1	53	3	2	-8.07838	1.78004	-4.1087	-9.9881	52	0.2745	1	1
3	1	0.305	1	54	3	2	-7.57139	0.0986008	1.78004	-8.07838	53	0.7235	1	4
3	1	16.176	1	62	3	2	-8.83667	-1.1421	0.446136	-6.69305	61	0.678	1	4
3	4	0.5245	1	63	3	2	-2.57468	-0.196234	-1.1421	-8.83667	62	16.176	1	1
3	4	0.675	1	64	3	2	-5.45936	-2.37546	-0.196234	-2.57468	63	0.5245	1	4
3	4	0.5935	1	65	3	2	-1.41571	-0.409733	-2.37546	-5.45936	64	0.675	1	4
3	2	0.6315	1	66	3	2	-1.01883	1.6409	-0.409733	-1.41571	65	0.5935	1	4
3	4	0.6445	1	67	3	2	-4.67158	-1.80088	1.6409	-1.01883	66	0.6315	1	2
3	2	0.45	1	68	3	2	-1.57405	-2.05721	-1.80088	-4.67158	67	0.6445	1	4
3	2	0.5935	1	69	3	2	-1.07496	-1.29545	-2.05721	-1.57405	68	0.45	1	2
3	1	0.5475	1	72	3	2	-6.67046	1.60572	-1.08846	-3.52159	71	0.5535	1	2
4	1	0.47	1	77	3	2	-4.62021	2.64415	-2.22029	-3.46997	76	1.143	1	4
4	2	0.9795	1	78	3	2	-6.12351	3.38262	2.64415	-4.62021	77	0.47	1	1
4	4	0.521	0	82	3	2	-8.5598	0.52747	3.513	-8.5822	81	0.444	1	1
4	1	0.431	1	83	3	2	-9.70237	1.28253	0.52747	-8.5598	82	0.521	0	4
4	1	0.5345	1	86	3	2	-7.67415	-0.236351	-0.132767	-7.60682	85	0.6025	1	1
4	2	0.4985	1	89	3	2	-8.02383	-0.90666	2.26405	-5.35906	88	0.481	1	2
4	4	1.8655	0	90	3	2	-6.88972	1.37118	-0.90666	-8.02383	89	0.4985	1	2
4	2	0.9535	0	95	3	2	-8.45726	-0.489194	-0.998234	-7.26741	94	0.4525	1	4
4	2	0.4445	1	96	3	2	-6.46712	-0.741943	-0.489194	-8.45726	95	0.9535	0	2
5	4	0.831	1	97	3	2	-7.85741	-1.18858	-0.741943	-6.46712	96	0.4445	1	2
5	2	0.486	1	98	3	2	-6.32907	3.36688	-1.18858	-7.85741	97	0.831	1	4
5	2	0.4665	1	101	3	2	-8.00718	-1.28767	1.46016	-7.32249	100	0.8125	0	4
5	2	0.609	1	102	3	2	-7.27956	-0.090757	-1.28767	-8.00718	101	0.4665	1	2
5	1	0.412	1	107	3	2	-6.88067	-1.79489	-0.95731	-6.87173	106	0.694	1	4
5	4	0.4845	1	108	3	2	-6.52698	-0.609426	-1.79489	-6.88067	107	0.412	1	1
5	1	0.4085	1	109	3	2	-6.58257	-5.21115	-0.609426	-6.52698	108	0.4845	1	4
5	4	0.4535	1	110	3	2	-4.77292	-1.96668	-5.21115	-6.58257	109	0.4085	1	1
5	2	0.492	0	114	3	2	-2.35159	3.32747	1.9688	-1.75766	113	0.2905	1	1
5	1	0.369	1	115	3	2	-3.16905	5.38575	3.32747	-2.35159	114	0.492	0	2
5	1	0.492	1	118	3	2	-0.258252	0.928531	0.421779	0.740766	117	0.728	1	4
6	1	0.328	1	124	3	2	-6.65218	2.59071	4.92094	-6.77459	123	0.4445	1	4
6	2	0.4725	1	125	3	2	-5.49836	-3.60164	2.59071	-6.65218	124	0.328	1	1
6	2	0.459	1	126	3	2	-7.34374	0.147829	-3.60164	-5.49836	125	0.4725	1	2
6	1	0.29	1	129	3	2	-8.23452	2.18718	-1.07044	-7.40341	128	0.39	1	2
6	2	0.3395	1	130	3	2	-6.67986	-2.55628	2.18718	-8.23452	129	0.29	1	1
6	2	0.435	1	131	3	2	-7.14475	-1.84883	-2.55628	-6.67986	130	0.3395	1	2
6	1	0.339	1	132	3	2	-5.17592	4.3634	-1.84883	-7.14475	131	0.435	1	2
6	4	0.3555	1	133	3	2	-6.70099	-0.0939715	4.3634	-5.17592	132	0.339	1	1
6	4	0.544	0	134	3	2	-5.87097	2.18383	-0.0939715	-6.70099	133	0.3555	1	4
6	4	0.88	1	139	3	2	-4.68943	1.18574	1.28204	-5.52012	138	0.3565	1	2
6	1	0.445	1	140	3	2	-4.92894	-0.835577	1.18574	-4.68943	139	0.88	1	4
6	1	0.394	1	141	3	2	-3.13471	2.1786	-0.835577	-4.92894	140	0.445	1	1
6	4	0.8375	1	144	3	2	-2.05975	-2.57128	-1.21353	-2.36633	143	0.548	1	1
7	4	0.5365	1	147	3	2	-4.804	0.778318	3.7669	-5.66973	146	0.582	1	2
7	1	0.3925	1	150	3	2	-4.02515	0.676552	2.86136	-5.29845	149	0.3875	1	2
7	2	0.7015	1	151	3	2	-4.52239	0.717456	0.676552	-4.02515	150	0.3925	1	1
7	1	0.398	1	152	3	2	0.755528	-1.27927	0.717456	-4.52239	151	0.7015	1	2
7	1	0.69	1	153	3	2	-2.92935	1.32456	-1.27927	0.755528	152	0.398	1	1
7	4	0.723	1	161	3	2	0.75679	-0.187646	-0.838335	2.99629	160	1.273	1	2
7	2	0.4525	1	168	3	2	-3.51749	0.95876	-0.695975	-2.81904	167	0.9625	0	4
8	2	0.4705	1	169	3	2	-8.23927	-0.137102	0.95876	-3.51749	168	0.4525	1	2
8	2	0.584	1	170	3	2	-10.0243	0.322685	-0.137102	-8.23927	169	0.4705	1	2
8	2	0.522	1	176	3	2	-8.97817	0.559308	-1.29683	-8.7385	175	0.428	1	1
8	4	0.5715	1	177	3	2	-8.2442	2.11583	0.559308	-8.97817	176	0.522	1	2
8	2	0.6335	1	181	3	2	-8.5502	3.73809	3.23962	-9.17418	180	0.5095	1	4
8	1	0.344	1	182	3	2	-7.8683	6.72136	3.73809	-8.5502	181	0.6335	1	2
8	2	0.5775	1	183	3	2	-6.73988	0.438917	6.72136	-7.8683	182	0.344	1	1
8	4	0.481	1	184	3	2	-8.55544	1.63536	0.438917	-6.73988	183	0.5775	1	2
8	1	0.369	1	187	3	2	-8.92504	-0.707636	-0.183297	-7.69896	186	0.5305	1	2
8	4	0.472	1	188	3	2	-5.56254	-1.75178	-0.707636	-8.92504	187	0.369	1	1
9	1	0.301	1	194	3	2	-3.62922	0.537759	-1.31818	-5.43682	193	0.4465	1	4
9	4	0.6805	1	195	3	2	-6.43323	0.933865	0.537759	-3.62922	194	0.301	1	1
9	2	0.3815	1	196	3	2	-5.74116	1.2287	0.933865	-6.43323	195	0.6805	1	4
9	1	0.2965	1	197	3	2	-9.39188	2.01711	1.2287	-5.74116	196	0.3815	1	2
9	4	0.714	1	198	3	2	-7.54995	-1.01915	2.01711	-9.39188	197	0.2965	1	1
9	2	0.45	1	199	3	2	-6.84815	6.82827	-1.01915	-7.54995	198	0.714	1	4
9	4	0.3775	1	200	3	2	-8.52545	2.5541	6.82827	-6.84815	199	0.45	1	2
9	4	0.429	1	201	3	2	-8.93755	3.53706	2.5541	-8.52545	200	0.3775	1	4
9	4	0.675	0	202	3	2	-7.3604	-0.468303	3.53706	-8.93755	201	0.429	1	4
9	2	0.484	1	203	3	2	-6.8648	-2.42228	-0.468303	-7.3604	202	0.675	0	4
9	4	1.751	1	208	3	2	-5.79295	0.445374	1.30443	-7.74539	207	0.6785	1	1
9	2	0.62	1	209	3	2	-3.88092	-0.411736	0.445374	-5.79295	208	1.751	1	4
9	1	0.439	1	210	3	2	-3.53527	0.317123	-0.411736	-3.88092	209	0.62	1	2
9	1	0.4485	1	211	3	2	-4.14032	-1.62318	0.317123	-3.53527	210	0.439	1	1
9	2	0.5905	1	212	3	2	-2.49479	2.00891	-1.62318	-4.14032	211	0.4485	1	1
9	1	0.7435	1	213	3	2	-3.30473	3.76094	2.00891	-2.49479	212	0.5905	1	2
9	2	0.2725	1	216	3	2	-5.78257	0.0656223	0.751543	-4.47156	215	0.243	1	1
10	2	0.5355	1	219	3	2	-3.26552	-0.479622	1.02231	-2.03286	218	0.4895	1	1
10	1	0.37	1	220	3	2	-4.00932	0.106869	-0.479622	-3.26552	219	0.5355	1	2
10	1	0.283	1	221	3	2	-4.90735	-2.19569	0.106869	-4.00932	220	0.37	1	1
10	4	0.5515	1	222	3	2	-5.34511	0.61568	-2.19569	-4.90735	221	0.283	1	1
10	4	0.4395	1	225	3	2	-0.183018	0.926344	5.73061	-1.61286	224	0.505	1	2
10	4	0.429	1	226	3	2	-2.04881	-0.918619	0.926344	-0.183018	225	0.4395	1	4
10	2	0.4405	1	227	3	2	-5.0905	1.45498	-0.918619	-2.04881	226	0.429	1	4
10	1	0.4725	1	228	3	2	-5.77161	-3.23277	1.45498	-5.0905	227	0.4405	1	2
10	2	0.357	1	229	3	2	-6.22367	3.89767	-3.23277	-5.77161	228	0.4725	1	1
10	4	1.1065	0	234	3	2	-4.71271	2.54568	1.05127	-7.20396	233	0.6925	1	4
10	2	0.8075	1	235	3	2	-7.3221	2.64431	2.54568	-4.71271	234	1.1065	0	4
10	2	0.639	1	236	3	2	-7.48493	-1.05793	2.64431	-7.3221	235	0.8075	1	2
10	4	0.6895	1	237	3	2	-6.8117	-0.320985	-1.05793	-7.48493	236	0.639	1	2
10	1	0.38	1	238	3	2	-7.83871	2.3437	-0.320985	-6.8117	237	0.6895	1	4
11	2	0.3095	1	243	3	2	-2.38501	0.0469324	0.0457084	-1.20472	242	0.675	1	4
11	2	0.4535	1	244	3	2	-4.71133	2.55366	0.0469324	-2.38501	243	0.3095	1	2
11	1	0.3845	1	245	3	2	-5.25127	-0.407309	2.55366	-4.71133	244	0.4535	1	2
11	2	0.4155	1	246	3	2	-2.16213	-1.98281	-0.407309	-5.25127	245	0.3845	1	1
11	2	0.6845	1	247	3	2	-3.45473	-1.57489	-1.98281	-2.16213	246	0.4155	1	2
11	1	0.5785	1	248	3	2	-5.18364	4.55395	-1.57489	-3.45473	247	0.6845	1	2
11	1	0.3905	1	251	3	2	-5.16116	-0.228881	2.296	-3.88997	250	0.415	1	1
11	4	1.3865	0	252	3	2	-5.85822	-0.825173	-0.228881	-5.16116	251	0.3905	1	1
11	4	0.8935	1	255	3	2	-5.97653	-2.75202	1.56122	-5.92984	254	0.59	1	2
11	4	1.1085	0	256	3	2	-5.86458	-0.413983	-2.75202	-5.97653	255	0.8935	1	4
11	2	0.632	0	257	3	2	-4.69695	3.12962	-0.413983	-5.86458	256	1.1085	0	4
11	1	0.371	1	258	3	2	-6.63466	1.37073	3.12962	-4.69695	257	0.632	0	2
11	1	0.6895	1	262	3	2	-6.6043	4.29907	1.07463	-6.04281	261	0.3655	1	1
11	2	0.479	1	263	3	2	-6.81212	6.00239	4.29907	-6.6043	262	0.6895	1	1
12	4	0.6415	1	270	3	2	-8.64695	-0.147662	0.169805	-8.07334	269	0.4635	1	1
12	1	0.353	1	274	3	2	-4.90688	-0.852841	-1.94818	-7.3371	273	0.483	1	4
12	2	0.4345	1	280	3	2	-5.17145	0.902365	0.838445	-2.00444	279	1.564	1	2
12	1	3.4055	1	281	3	2	-4.86864	1.16381	0.902365	-5.17145	280	0.4345	1	2
12	4	0.4945	1	282	3	2	-2.36484	1.61112	1.16381	-4.86864	281	3.4055	1	1
12	4	0.688	1	283	3	2	-3.3946	2.22094	1.61112	-2.36484	282	0.4945	1	4
13	2	0.5615	1	291	3	2	-4.75466	-5.41747	-1.23696	-4.18568	290	0.245	1	1
13	2	0.9585	1	296	3	2	-5.82953	-2.56246	3.4589	-6.00293	295	0.5325	1	1
13	1	0.453	1	297	3	2	-1.1824	-2.1938	-2.56246	-5.82953	296	0.9585	1	2
13	2	1.3005	1	300	3	2	-1.71285	-1.26189	1.53532	-0.753126	299	0.6745	1	4
13	1	0.294	1	301	3	2	-2.22819	1.84432	-1.26189	-1.71285	300	1.3005	1	2
13	4	1.076	1	302	3	2	-5.41591	0.766807	1.84432	-2.22819	301	0.294	1	1
13	1	0.294	1	305	3	2	-5.73484	-2.45095	5.02788	-5.14111	304	0.3185	1	2
14	2	0.561	1	315	3	2	-6.76989	-2.00685	-0.0860846	-6.75713	314	0.3555	1	1
14	1	0.517	1	316	3	2	-4.9768	2.08716	-2.00685	-6.76989	315	0.561	1	2
14	4	0.5275	0	320	3	2	-1.06639	0.831747	-0.771049	-0.210773	319	0.3105	1	1
14	2	0.4525	1	321	3	2	-0.731624	-5.3107	0.831747	-1.06639	320	0.5275	0	4
14	4	0.7415	1	325	3	2	-1.94948	6.12276	-0.719661	-3.30604	324	0.3465	1	1
14	1	0.3735	1	334	3	2	-0.946624	-0.439207	3.60766	-1.09063	333	0.4675	1	4
14	4	0.4825	1	335	3	2	0.0460004	3.5113	-0.439207	-0.946624	334	0.3735	1	1
15	4	0.4235	1	338	3	2	-7.31567	0.201505	-0.511743	-5.0864	337	0.479	1	4
15	1	0.339	1	339	3	2	-8.66402	0.224219	0.201505	-7.31567	338	0.4235	1	4
15	1	0.481	1	340	3	2	-8.34851	0.245608	0.224219	-8.66402	339	0.339	1	1
15	2	0.3455	1	341	3	2	-7.65975	3.22766	0.245608	-8.34851	340	0.481	1	1
15	4	0.4645	1	342	3	2	-8.76587	-0.32743	3.22766	-7.65975	341	0.3455	1	2
15	1	0.324	1	343	3	2	-5.26939	3.67913	-0.32743	-8.76587	342	0.4645	1	4
15	2	0.455	1	350	3	2	-8.46606	4.08525	1.43335	-8.70654	349	0.456	1	4
15	1	0.3215	0	351	3	2	-7.83766	2.929	4.08525	-8.46606	350	0.455	1	2
15	4	0.688	1	352	3	2	-5.13414	3.05176	2.929	-7.83766	351	0.3215	0	1
15	2	0.411	1	353	3	2	-7.68508	4.32168	3.05176	-5.13414	352	0.688	1	4
15	1	0.292	1	356	3	2	-8.92793	1.78212	1.3877	-7.9163	355	0.3985	1	1
15	4	0.4225	1	357	3	2	-8.17818	0.326771	1.78212	-8.92793	356	0.292	1	1
15	4	0.404	1	360	3	2	-8.8365	-0.0921128	1.04322	-9.13669	359	0.3435	1	1
16	4	0.8725	0	361	3	2	-9.2334	2.1054	-0.0921128	-8.8365	360	0.404	1	4
16	2	0.4325	1	362	3	2	-8.54552	0.219041	2.1054	-9.2334	361	0.8725	0	4
16	4	0.457	1	365	3	2	-6.72876	0.765641	1.85537	-7.28363	364	0.2625	1	1
16	4	0.349	1	366	3	2	-8.17144	1.38478	0.765641	-6.72876	365	0.457	1	4
16	2	0.531	1	367	3	2	-7.97724	0.124604	1.38478	-8.17144	366	0.349	1	4
16	1	0.285	1	368	3	2	-4.03504	1.15005	0.124604	-7.97724	367	0.531	1	2
16	2	0.537	1	369	3	2	-1.84374	3.83934	1.15005	-4.03504	368	0.285	1	1
16	4	0.471	1	374	3	2	-6.25057	-5.06512	3.94271	-6.09805	373	0.448	1	2
16	2	0.396	1	380	3	2	-2.60806	2.42675	-1.14683	-2.31928	379	0.323	1	1
16	4	0.8515	0	384	3	2	-1.18993	0.354993	1.60291	-2.87579	383	0.5385	1	1
17	2	0.46	1	390	3	2	-1.85417	-2.12419	0.314884	-1.92371	389	0.421	1	1
17	1	0.3935	1	391	3	2	-2.86622	3.1841	-2.12419	-1.85417	390	0.46	1	2
17	2	0.526	1	392	3	2	-4.87153	1.35804	3.1841	-2.86622	391	0.3935	1	1
17	1	0.5265	1	393	3	2	-3.69302	-0.750157	1.35804	-4.87153	392	0.526	1	2
17	4	0.9235	1	394	3	2	-2.81582	-4.03021	-0.750157	-3.69302	393	0.5265	1	1
17	4	0.843	1	395	3	2	-3.63373	-0.282277	-4.03021	-2.81582	394	0.9235	1	4
17	2	0.4505	1	396	3	2	-1.76312	0.232446	-0.282277	-3.63373	395	0.843	1	4
17	1	0.6875	1	397	3	2	-3.54233	0.893116	0.232446	-1.76312	396	0.4505	1	2
17	4	1.071	1	401	3	2	-1.86662	-0.871618	-2.02076	-2.61642	400	0.553	1	2
17	4	0.4395	1	407	3	2	-1.7159	-1.15082	0.149989	0.60399	406	0.3635	1	4
17	1	0.3355	1	408	3	2	-3.47662	0.623837	-1.15082	-1.7159	407	0.4395	1	4
18	1	0.345	1	425	3	2	-0.803458	0.689864	9.06627	0.665599	424	0.4815	1	4
18	2	0.335	1	426	3	2	-1.33204	5.90241	0.689864	-0.803458	425	0.345	1	1
18	1	0.2835	1	427	3	2	-1.73256	0.116643	5.90241	-1.33204	426	0.335	1	2
18	2	0.631	1	428	3	2	-1.20065	5.38052	0.116643	-1.73256	427	0.2835	1	1
18	2	0.297	1	431	3	2	-8.55557	-1.96717	0.0989645	-8.78554	430	0.4455	1	1
18	2	0.4175	1	432	3	2	-8.37324	2.07118	-1.96717	-8.55557	431	0.297	1	2
19	2	0.4045	1	433	3	2	-4.22268	0.723657	2.07118	-8.37324	432	0.4175	1	2
19	1	0.3685	1	434	3	2	-7.33825	3.28937	0.723657	-4.22268	433	0.4045	1	2
19	1	0.4005	1	435	3	2	-8.74196	0.223893	3.28937	-7.33825	434	0.3685	1	1
19	1	0.531	1	436	3	2	-3.93756	4.8225	0.223893	-8.74196	435	0.4005	1	1
19	2	0.4035	1	443	3	2	-8.278	-3.2534	-2.29241	-7.72515	442	0.472	1	2
19	4	0.652	1	444	3	2	-6.45199	1.23489	-3.2534	-8.278	443	0.4035	1	2
19	1	0.3805	1	445	3	2	-8.54375	-1.39078	1.23489	-6.45199	444	0.652	1	4
19	1	0.3655	1	446	3	2	-1.28177	1.47179	-1.39078	-8.54375	445	0.3805	1	1
19	4	0.8595	0	449	3	2	-1.251	2.66398	-3.15587	-1.57987	448	0.397	1	2
19	4	1.0025	1	450	3	2	-4.21485	2.48078	2.66398	-1.251	449	0.8595	0	4
19	4	1.5195	0	451	3	2	-5.49012	4.95541	2.48078	-4.21485	450	1.0025	1	4
20	4	0.4625	1	457	3	2	-7.02052	1.06478	1.36419	-6.2127	456	1.932	1	1
20	2	0.51	1	458	3	2	-8.06435	-2.59574	1.06478	-7.02052	457	0.4625	1	4
20	2	0.3825	1	461	3	2	-3.41241	2.44232	-0.705231	-3.17463	460	0.306	1	1
20	2	0.4395	1	462	3	2	-4.22451	-2.25607	2.44232	-3.41241	461	0.3825	1	2
20	1	0.3025	1	466	3	2	-3.23822	0.97366	1.27579	-4.83521	465	0.509	1	4
20	4	0.917	1	469	3	2	-4.66907	1.37055	-2.51924	-2.69301	468	0.3595	1	2
20	2	1.672	0	470	3	2	-4.14202	3.49877	1.37055	-4.66907	469	0.917	1	4
20	2	0.6205	1	471	3	2	-3.83812	1.33986	3.49877	-4.14202	470	1.672	0	2
20	2	0.394	1	472	3	2	-3.39094	5.41202	1.33986	-3.83812	471	0.6205	1	2
20	4	0.7835	1	473	3	2	-4.51313	3.13667	5.41202	-3.39094	472	0.394	1	2
20	2	0.3495	1	474	3	2	-3.23567	2.38589	3.13667	-4.51313	473	0.7835	1	4
20	1	0.285	1	475	3	2	-3.5483	3.92295	2.38589	-3.23567	474	0.3495	1	2
20	1	0.2515	1	476	3	2	-1.9088	-3.78959	3.92295	-3.5483	475	0.285	1	1
21	1	0.5895	0	482	3	2	-6.98843	1.77136	4.47107	-4.88167	481	0.568	1	2
21	4	0.5785	1	483	3	2	-7.87517	1.05398	1.77136	-6.98843	482	0.5895	0	1
21	1	0.504	1	484	3	2	-7.36113	0.047419	1.05398	-7.87517	483	0.5785	1	4
21	4	0.4595	1	485	3	2	-8.07704	1.6506	0.047419	-7.36113	484	0.504	1	1
21	2	0.4025	1	486	3	2	-8.47103	0.83447	1.6506	-8.07704	485	0.4595	1	4
21	1	0.2865	1	490	3	2	-8.12533	0.157156	2.70138	-6.44419	489	0.304	1	1
21	1	0.4525	1	491	3	2	-8.45421	-0.881822	0.157156	-8.12533	490	0.2865	1	1
21	1	0.3165	1	495	3	2	-6.54137	1.32446	0.305544	-3.9598	494	0.522	0	2
21	4	1.0365	1	496	3	2	-8.56212	-1.14239	1.32446	-6.54137	495	0.3165	1	1
21	2	0.4495	0	497	3	2	-8.77303	1.17316	-1.14239	-8.56212	496	1.0365	1	4
21	1	0.491	1	498	3	2	-5.87145	-2.0059	1.17316	-8.77303	497	0.4495	0	2
21	4	0.4855	1	499	3	2	-6.03273	4.49224	-2.0059	-5.87145	498	0.491	1	1
22	4	0.455	1	506	3	2	-7.22775	-1.15529	4.96292	-3.91909	505	0.5675	1	4
22	4	0.4685	1	507	3	2	-8.85736	1.50551	-1.15529	-7.22775	506	0.455	1	4
22	1	1.0185	0	508	3	2	-8.4661	4.02687	1.50551	-8.85736	507	0.4685	1	4
22	1	0.594	1	511	3	2	-8.6892	1.76751	0.65535	-9.04163	510	0.5385	1	4
22	2	0.366	1	512	3	2	-2.44034	0.258499	1.76751	-8.6892	511	0.594	1	1
22	1	0.242	1	519	3	2	-8.45883	2.3401	1.44578	-5.47212	518	0.7525	1	4
22	2	0.7885	1	520	3	2	-6.30987	3.09076	2.3401	-8.45883	519	0.242	1	1
22	4	0.4555	1	523	3	2	-7.24413	-0.642196	3.58789	-6.73961	522	0.477	1	2
22	1	0.4795	1	524	3	2	-6.12456	3.30639	-0.642196	-7.24413	523	0.4555	1	4
22	1	0.4025	1	527	3	2	-3.58078	0.228937	0.0965587	-1.72483	526	0.3455	1	2
22	2	0.514	1	528	3	2	-5.82149	0.303263	0.228937	-3.58078	527	0.4025	1	1
23	4	0.477	1	531	3	2	-6.66991	-1.18529	-2.03089	-6.32587	530	0.4815	1	4
23	1	0.5185	1	534	3	2	-5.82856	3.86671	0.674286	-10.4585	533	0.335	1	1
23	2	0.3495	1	542	3	2	-7.57049	1.40654	0.519638	-6.44015	541	0.3695	1	1
1	1	1.33896	0	4	4	2	-4.08156	-1.24057	-0.51675	-3.7872	3	0.498919	0	2
1	4	0.387581	0	5	4	2	-3.40335	-3.03471	-1.24057	-4.08156	4	1.33896	0	1
1	1	0.90225	1	6	4	2	-4.38622	-2.06867	-3.03471	-3.40335	5	0.387581	0	4
1	2	0.380515	1	7	4	2	-5.83241	-0.0658787	-2.06867	-4.38622	6	0.90225	1	1
1	4	0.727494	0	20	4	2	-4.58783	-2.51167	-1.39733	-3.81434	19	0.552527	1	1
1	1	0.429101	1	21	4	2	-3.65201	-0.562925	-2.51167	-4.58783	20	0.727494	0	4
1	4	0.617336	0	24	4	2	-5.41402	-2.657	-2.05351	-4.27426	23	0.895374	1	4
2	2	0.575995	0	25	4	2	-7.89912	-1.66703	-2.657	-5.41402	24	0.617336	0	4
2	4	0.811653	0	26	4	2	-4.91805	-3.3847	-1.66703	-7.89912	25	0.575995	0	2
2	2	0.519557	1	27	4	2	-5.47025	-2.06384	-3.3847	-4.91805	26	0.811653	0	4
2	4	0.709368	1	28	4	2	-5.65381	-1.57938	-1.0274	-3.58764	688	0.714548	1	1
2	1	0.915142	1	29	4	2	-4.83524	-4.06078	-2.06384	-5.47025	27	0.519557	1	2
2	1	0.513186	1	32	4	2	-5.87466	0.865149	-1.57938	-5.65381	28	0.709368	1	4
2	4	1.07877	1	33	4	2	-3.71318	-3.98227	-2.14907	-5.64898	31	0.676923	0	4
2	4	0.956845	0	34	4	2	-5.03815	-1.81009	0.865149	-5.87466	32	0.513186	1	1
2	4	1.34593	1	35	4	2	-5.82846	-1.84662	-3.98227	-3.71318	33	1.07877	1	4
2	1	0.755257	0	36	4	2	-4.44221	0.341334	-1.81009	-5.03815	34	0.956845	0	4
2	2	0.770069	1	37	4	2	-5.22244	-1.59201	-1.84662	-5.82846	35	1.34593	1	4
2	2	1.48334	1	38	4	2	-4.94364	-0.975765	0.341334	-4.44221	36	0.755257	0	1
2	4	1.263	1	39	4	2	-4.53311	-0.257998	-1.59201	-5.22244	37	0.770069	1	2
2	1	0.901502	1	40	4	2	-4.24854	-1.28725	-0.975765	-4.94364	38	1.48334	1	2
2	2	0.554608	1	41	4	2	-4.82047	-1.10765	-0.257998	-4.53311	39	1.263	1	4
2	4	0.846737	1	42	4	2	-5.10621	1.46837	-1.28725	-4.24854	40	0.901502	1	1
2	1	0.541932	1	46	4	2	-4.88499	-0.630579	-1.10765	-4.82047	41	0.554608	1	2
29	4	0.695681	1	689	4	2	-4.36703	-4.36157	2.86533	-4.09315	45	0.784253	1	2
3	2	0.892265	1	51	4	2	-2.04969	-1.38366	-5.89834	-3.65484	50	0.687121	1	2
3	1	0.561858	1	55	4	2	-3.31563	-2.00188	-4.36157	-4.36703	689	0.695681	1	4
3	2	0.652595	1	56	4	2	-4.51122	1.16947	-2.79281	-3.07035	54	1.17242	1	1
3	4	1.35317	1	57	4	2	-4.004	0.185053	-2.00188	-3.31563	55	0.561858	1	1
3	2	0.596183	1	58	4	2	-4.97663	1.32503	1.16947	-4.51122	56	0.652595	1	2
3	1	0.443406	1	61	4	2	-4.14005	0.446776	0.185053	-4.004	57	1.35317	1	4
3	1	0.478198	1	62	4	2	-3.88263	-0.0153985	-1.02308	-2.43904	60	0.762668	1	4
3	1	0.628895	1	63	4	2	-5.19254	3.32016	0.446776	-4.14005	61	0.443406	1	1
3	4	0.811208	1	66	4	2	-4.5658	-1.87158	-0.0153985	-3.88263	62	0.478198	1	1
3	2	0.436712	1	67	4	2	-4.43883	-2.70049	-1.62798	-3.5478	65	1.13069	1	2
3	4	0.698106	1	68	4	2	-4.8806	-0.791467	-1.87158	-4.5658	66	0.811208	1	4
3	4	1.09642	1	69	4	2	-4.16412	1.71572	-2.70049	-4.43883	67	0.436712	1	2
3	4	0.623723	1	70	4	2	-5.10489	-3.28808	-0.791467	-4.8806	68	0.698106	1	4
4	4	1.87682	1	73	4	2	-3.71022	-1.06533	1.71572	-4.16412	69	1.09642	1	4
4	1	0.80441	1	74	4	2	-4.41811	-0.457593	-2.52985	-4.6311	72	1.04571	1	2
4	1	0.735342	1	75	4	2	-2.67803	-1.95619	-1.06533	-3.71022	73	1.87682	1	4
4	2	0.657173	1	76	4	2	-4.28327	2.78871	-0.457593	-4.41811	74	0.80441	1	1
4	1	0.587254	1	77	4	2	-4.23019	1.6589	-1.95619	-2.67803	75	0.735342	1	1
4	2	0.936699	1	78	4	2	-4.78071	0.890611	2.78871	-4.28327	76	0.657173	1	2
4	1	0.684919	1	79	4	2	-4.99443	-2.58333	1.6589	-4.23019	77	0.587254	1	1
4	4	0.855767	0	80	4	2	-4.54156	-0.0389654	0.890611	-4.78071	78	0.936699	1	2
29	1	0.464793	1	690	4	2	-4.29861	-1.53368	-2.58333	-4.99443	79	0.684919	1	1
4	4	0.838918	1	85	4	2	-5.04846	0.954683	-1.53368	-4.29861	690	0.464793	1	1
4	4	2.71357	0	86	4	2	-5.43744	-1.00714	-3.48829	-4.42245	84	0.998345	1	4
4	2	0.717161	1	90	4	2	-5.02162	-1.52875	0.954683	-5.04846	85	0.838918	1	4
4	2	1.14449	1	94	4	2	-3.23863	-1.31497	-0.809379	-4.05049	89	0.741948	1	4
4	2	1.11555	1	95	4	2	-3.08746	0.560288	-3.2532	-4.72296	93	0.561156	1	1
4	2	1.44158	1	96	4	2	-2.80945	1.48658	-1.31497	-3.23863	94	1.14449	1	2
5	1	0.659044	1	97	4	2	-3.34945	-2.05722	0.560288	-3.08746	95	1.11555	1	2
5	2	1.14201	1	98	4	2	-3.43815	-0.254396	1.48658	-2.80945	96	1.44158	1	2
5	4	0.945629	1	99	4	2	-3.83898	-0.997762	-2.05722	-3.34945	97	0.659044	1	1
5	2	0.924133	1	102	4	2	-2.96863	0.380839	-0.254396	-3.43815	98	1.14201	1	2
5	4	0.901797	1	103	4	2	-1.99072	-1.723	1.25787	-1.3794	101	0.679393	1	4
5	1	0.686626	1	104	4	2	-2.48407	2.09673	0.380839	-2.96863	102	0.924133	1	2
5	4	0.971419	1	105	4	2	-2.25088	-2.0203	-1.723	-1.99072	103	0.901797	1	4
5	2	1.08883	1	106	4	2	-1.66627	-0.847452	2.09673	-2.48407	104	0.686626	1	1
5	1	0.604028	1	107	4	2	-3.12945	-2.12329	-2.0203	-2.25088	105	0.971419	1	4
5	2	0.63243	1	108	4	2	-1.82249	-1.26117	-0.847452	-1.66627	106	1.08883	1	2
5	4	0.888274	1	111	4	2	-3.82437	-1.13576	-2.12329	-3.12945	107	0.604028	1	1
5	1	0.499765	1	112	4	2	-3.89388	-1.9005	0.304082	-3.42584	110	0.595989	1	4
29	1	0.887992	1	691	4	2	-3.45485	-0.357023	-1.13576	-3.82437	111	0.888274	1	4
5	2	1.58608	1	113	4	2	-4.17406	-2.26224	-1.9005	-3.89388	112	0.499765	1	1
5	1	1.06113	1	114	4	2	-4.3067	-2.96567	-0.357023	-3.45485	691	0.887992	1	1
5	4	1.2837	1	115	4	2	-2.63425	-1.16831	-2.26224	-4.17406	113	1.58608	1	2
5	4	0.753437	1	118	4	2	-3.23956	-2.41436	-2.96567	-4.3067	114	1.06113	1	1
5	1	0.381808	1	119	4	2	-3.9004	0.0704653	-2.44521	-0.397581	117	6.22808	0	2
5	2	1.28521	1	120	4	2	-2.4593	-1.30695	-2.41436	-3.23956	118	0.753437	1	4
6	1	0.894348	1	121	4	2	-4.25411	-1.00654	0.0704653	-3.9004	119	0.381808	1	1
6	4	0.818161	1	122	4	2	-4.10409	2.16422	-1.30695	-2.4593	120	1.28521	1	2
6	2	0.746659	0	123	4	2	-3.38834	-0.191099	-1.00654	-4.25411	121	0.894348	1	1
6	4	0.894549	1	124	4	2	-3.13541	-1.56219	2.16422	-4.10409	122	0.818161	1	4
6	2	0.64546	1	125	4	2	-3.46044	0.356674	-0.191099	-3.38834	123	0.746659	0	2
6	4	1.18685	1	126	4	2	-3.11083	-3.52252	-1.56219	-3.13541	124	0.894549	1	4
6	4	0.67676	1	127	4	2	-4.72254	-0.069832	0.356674	-3.46044	125	0.64546	1	2
6	1	0.713929	1	128	4	2	-5.02421	1.12954	-3.52252	-3.11083	126	1.18685	1	4
6	1	0.675899	1	129	4	2	-4.32433	-1.09585	-0.069832	-4.72254	127	0.67676	1	4
6	2	0.867613	1	134	4	2	-4.40902	0.926082	1.12954	-5.02421	128	0.713929	1	1
6	4	0.756037	0	135	4	2	-3.30943	-1.54339	-4.76039	-4.57475	133	1.57301	1	4
6	1	1.47146	1	136	4	2	-4.15622	-1.63245	0.926082	-4.40902	134	0.867613	1	2
6	2	1.02721	1	137	4	2	-3.7915	3.24692	-1.54339	-3.30943	135	0.756037	0	4
6	2	1.08261	1	138	4	2	-3.21537	-2.70294	-1.63245	-4.15622	136	1.47146	1	1
6	2	1.94258	1	139	4	2	-5.11685	-0.93456	3.24692	-3.7915	137	1.02721	1	2
6	1	0.937471	1	140	4	2	-3.86199	0.361437	-2.70294	-3.21537	138	1.08261	1	2
6	4	1.1038	1	141	4	2	-3.49092	1.89434	-0.93456	-5.11685	139	1.94258	1	2
29	1	0.721426	1	692	4	2	-4.18002	-2.2618	0.361437	-3.86199	140	0.937471	1	1
6	1	0.742081	1	142	4	2	-4.00014	1.07083	1.89434	-3.49092	141	1.1038	1	4
6	2	1.52702	1	143	4	2	-2.23011	1.75518	-2.2618	-4.18002	692	0.721426	1	1
6	4	1.11755	1	144	4	2	-2.53949	2.28482	1.07083	-4.00014	142	0.742081	1	1
7	2	0.652125	1	147	4	2	-2.90641	-0.180334	1.75518	-2.23011	143	1.52702	1	2
7	4	1.5127	0	148	4	2	-3.65642	0.353409	-1.48675	-3.12652	146	0.769403	1	2
7	4	0.81874	1	151	4	2	-2.41336	-0.923761	-0.180334	-2.90641	147	0.652125	1	2
7	1	0.954232	1	152	4	2	-2.44337	-1.90139	-2.62354	-2.26444	150	0.568949	1	4
7	2	1.04815	1	153	4	2	-1.24966	-1.79447	-0.923761	-2.41336	151	0.81874	1	4
7	2	0.776905	1	154	4	2	-4.65056	0.418917	-1.90139	-2.44337	152	0.954232	1	1
7	1	0.8881	1	155	4	2	-1.6507	2.99141	-1.79447	-1.24966	153	1.04815	1	2
7	2	0.471416	1	156	4	2	-2.21674	-0.492243	0.418917	-4.65056	154	0.776905	1	2
7	4	1.45508	1	157	4	2	-3.76256	1.71683	2.99141	-1.6507	155	0.8881	1	1
7	2	0.690594	1	161	4	2	-1.34372	3.38746	-0.492243	-2.21674	156	0.471416	1	2
7	4	1.09561	1	162	4	2	-2.34335	1.20083	-0.539125	-1.60615	160	1.10975	0	4
7	1	0.566132	1	163	4	2	-5.75477	1.14399	3.38746	-1.34372	161	0.690594	1	2
7	1	0.582594	1	164	4	2	-3.01889	0.500058	1.20083	-2.34335	162	1.09561	1	4
7	1	0.915694	1	165	4	2	-1.55408	0.312747	1.14399	-5.75477	163	0.566132	1	1
7	1	0.798507	1	166	4	2	-2.91353	6.07552	0.500058	-3.01889	164	0.582594	1	1
7	2	0.672703	1	167	4	2	-2.07627	0.11112	0.312747	-1.55408	165	0.915694	1	1
7	4	1.76327	0	168	4	2	-1.27061	-1.75432	6.07552	-2.91353	166	0.798507	1	1
8	4	1.10341	1	169	4	2	-2.0455	0.327178	0.11112	-2.07627	167	0.672703	1	2
8	1	0.748893	1	170	4	2	-2.39182	1.94801	-1.75432	-1.27061	168	1.76327	0	4
8	1	0.811816	1	171	4	2	-0.251547	0.613438	0.327178	-2.0455	169	1.10341	1	4
29	1	0.520361	1	693	4	2	-2.99457	-3.41528	1.94801	-2.39182	170	0.748893	1	1
8	4	0.710466	1	172	4	2	-2.74555	-1.90153	0.613438	-0.251547	171	0.811816	1	1
8	4	1.33946	1	173	4	2	-2.76804	-1.75801	-3.41528	-2.99457	693	0.520361	1	1
8	2	0.693752	1	174	4	2	-2.25161	-1.44268	-1.90153	-2.74555	172	0.710466	1	4
8	2	0.71545	1	175	4	2	-0.516371	-1.09773	-1.75801	-2.76804	173	1.33946	1	4
8	2	0.832603	0	176	4	2	-2.6045	-0.987976	-1.44268	-2.25161	174	0.693752	1	2
8	1	0.519557	1	177	4	2	-0.585699	-0.101193	-1.09773	-0.516371	175	0.71545	1	2
8	2	0.679933	1	178	4	2	-2.18184	1.65883	-0.987976	-2.6045	176	0.832603	0	2
8	4	0.797754	1	179	4	2	-2.81078	-1.01065	-0.101193	-0.585699	177	0.519557	1	1
8	2	0.658846	1	180	4	2	-1.62553	3.43005	1.65883	-2.18184	178	0.679933	1	2
8	4	1.72323	1	181	4	2	-2.76551	-0.727699	-1.01065	-2.81078	179	0.797754	1	4
8	1	0.422442	1	182	4	2	-2.86733	0.469675	3.43005	-1.62553	180	0.658846	1	2
8	1	1.39423	1	183	4	2	-3.65962	-2.07455	-0.727699	-2.76551	181	1.72323	1	4
8	2	1.13568	1	184	4	2	-2.08905	2.61512	0.469675	-2.86733	182	0.422442	1	1
8	4	0.94296	1	185	4	2	-4.4186	2.83788	-2.07455	-3.65962	183	1.39423	1	1
8	1	0.454833	1	189	4	2	-5.05955	6.04906	2.61512	-2.08905	184	1.13568	1	2
8	2	0.686879	1	190	4	2	-1.09023	-0.478591	-3.57942	-3.11295	188	0.713249	1	1
8	4	0.753632	1	191	4	2	-4.1894	2.93348	6.04906	-5.05955	189	0.454833	1	1
8	4	0.602816	1	192	4	2	-2.7625	-1.36913	-0.478591	-1.09023	190	0.686879	1	2
9	1	0.595993	1	196	4	2	-2.62643	-3.74627	2.93348	-4.1894	191	0.753632	1	4
29	4	0.519873	0	694	4	2	-2.15255	0.341238	-0.632181	-5.39276	195	0.584921	1	2
9	1	0.367112	1	197	4	2	-3.19862	-2.1784	-3.74627	-2.62643	196	0.595993	1	1
9	2	0.664532	1	198	4	2	-2.81626	-0.929497	0.341238	-2.15255	694	0.519873	0	4
9	4	0.589808	1	199	4	2	-2.58292	0.0479288	-2.1784	-3.19862	197	0.367112	1	1
9	4	0.60999	1	200	4	2	-3.56163	1.12398	-0.929497	-2.81626	198	0.664532	1	2
9	1	0.436056	1	201	4	2	-3.60901	-1.95994	0.0479288	-2.58292	199	0.589808	1	4
9	2	0.608599	0	202	4	2	-4.43022	-1.18379	1.12398	-3.56163	200	0.60999	1	4
9	4	0.761127	1	206	4	2	-3.97301	-2.67626	-1.95994	-3.60901	201	0.436056	1	1
9	1	1.96043	1	207	4	2	-4.29552	-5.26128	0.450421	-2.41246	205	0.739707	1	4
9	4	0.815843	1	208	4	2	-3.52503	0.66177	-2.67626	-3.97301	206	0.761127	1	4
9	2	1.11317	0	209	4	2	-3.06688	-0.0767579	-5.26128	-4.29552	207	1.96043	1	1
9	4	0.66317	1	210	4	2	-3.44753	2.23992	0.66177	-3.52503	208	0.815843	1	4
9	2	0.449201	1	211	4	2	-4.07579	0.879659	-0.0767579	-3.06688	209	1.11317	0	2
9	1	0.256518	1	212	4	2	-4.05003	-2.69659	2.23992	-3.44753	210	0.66317	1	4
9	2	0.79819	1	213	4	2	-3.19481	4.47859	0.879659	-4.07579	211	0.449201	1	2
9	1	0.409975	1	214	4	2	-3.58176	0.685309	-2.69659	-4.05003	212	0.256518	1	1
9	1	0.325212	1	215	4	2	-4.36084	0.0740356	4.47859	-3.19481	213	0.79819	1	2
9	2	0.937746	1	216	4	2	-2.59824	1.47676	0.685309	-3.58176	214	0.409975	1	1
10	4	1.03406	0	217	4	2	-3.27521	4.14832	0.0740356	-4.36084	215	0.325212	1	1
10	1	0.451195	1	220	4	2	-4.10984	2.38212	1.47676	-2.59824	216	0.937746	1	2
10	2	0.543492	0	221	4	2	-3.887	1.48567	0.788783	-3.08651	219	0.547444	1	2
10	2	0.81124	1	222	4	2	-3.64451	-3.55967	2.38212	-4.10984	220	0.451195	1	1
10	2	0.603528	1	226	4	2	-1.77972	-1.10993	1.48567	-3.887	221	0.543492	0	2
29	2	0.970705	1	695	4	2	-2.59759	2.71772	-3.98394	-2.49668	225	0.888468	0	4
10	1	0.520149	1	227	4	2	-1.93609	-3.77141	-1.10993	-1.77972	226	0.603528	1	2
10	4	0.693062	1	231	4	2	-2.81553	0.259586	2.71772	-2.59759	695	0.970705	1	2
10	4	0.645258	1	232	4	2	-3.65307	-1.65812	-2.02981	-5.50669	230	0.76041	1	1
10	1	0.741724	1	235	4	2	-4.70282	-0.486949	0.259586	-2.81553	231	0.693062	1	4
10	4	0.561224	1	236	4	2	-6.12234	-2.30059	-4.40744	-3.61689	234	0.906407	1	2
10	1	0.512393	1	237	4	2	-4.51678	-1.68764	-0.486949	-4.70282	235	0.741724	1	1
10	4	0.58405	1	238	4	2	-5.3007	-1.97638	-2.30059	-6.12234	236	0.561224	1	4
11	4	0.512589	1	242	4	2	-5.28886	-1.25834	-1.68764	-4.51678	237	0.512393	1	1
11	4	0.484912	0	243	4	2	-7.71418	-3.48593	-0.0311626	-7.04991	241	0.575775	1	4
11	1	1.83987	0	246	4	2	-6.09964	0.604027	-1.25834	-5.28886	242	0.512589	1	4
11	2	0.579091	1	252	4	2	-5.42208	-0.930507	-0.460988	-5.01599	245	0.747504	1	4
11	1	0.753989	1	253	4	2	-6.51241	-1.50395	2.15118	-5.84297	251	0.616629	1	1
11	2	0.811446	1	254	4	2	-5.80544	-0.621381	-0.930507	-5.42208	252	0.579091	1	2
11	4	1.72125	0	255	4	2	-7.66778	-0.118197	-1.50395	-6.51241	253	0.753989	1	1
11	2	0.478468	1	258	4	2	-4.69401	1.31461	-0.621381	-5.80544	254	0.811446	1	2
11	1	0.548052	1	259	4	2	-4.80179	-3.10428	-3.07264	-5.81038	257	0.561307	1	1
11	2	2.02651	1	260	4	2	-5.91708	-1.97132	1.31461	-4.69401	258	0.478468	1	2
29	1	0.666462	1	696	4	2	-5.43555	2.14987	-3.10428	-4.80179	259	0.548052	1	1
11	2	0.747058	1	261	4	2	-6.38064	2.961	-1.97132	-5.91708	260	2.02651	1	2
11	4	1.07485	1	262	4	2	-3.64606	1.00423	2.14987	-5.43555	696	0.666462	1	1
11	4	0.69133	1	263	4	2	-5.38297	0.817323	2.961	-6.38064	261	0.747058	1	2
11	2	5.60253	1	264	4	2	-5.27052	-0.949538	1.00423	-3.64606	262	1.07485	1	4
12	2	0.80449	1	269	4	2	-5.32476	-0.924432	0.817323	-5.38297	263	0.69133	1	4
12	2	0.631331	1	270	4	2	-6.54636	-1.23665	3.55088	-5.25839	268	3.29318	1	4
12	1	0.560423	1	271	4	2	-4.84205	-0.660237	-0.924432	-5.32476	269	0.80449	1	2
12	1	1.04882	1	272	4	2	-4.68688	-2.17522	-1.23665	-6.54636	270	0.631331	1	2
12	2	0.686797	1	273	4	2	-3.94764	-2.76721	-0.660237	-4.84205	271	0.560423	1	1
12	2	0.691186	1	277	4	2	-4.83086	0.646345	-2.17522	-4.68688	272	1.04882	1	1
12	4	0.663392	1	278	4	2	-6.17915	-1.95236	-1.60271	-4.36061	276	0.845317	1	4
12	4	0.65695	1	281	4	2	-2.77556	-1.56071	0.646345	-4.83086	277	0.691186	1	2
30	1	1.00653	1	697	4	2	-5.78701	-1.12819	2.15054	-5.17667	280	1.0956	1	2
12	1	0.667061	1	284	4	2	-7.67041	1.48852	1.22924	-5.75483	283	2.11704	1	4
12	1	0.804636	1	285	4	2	-6.58818	-2.38122	-1.12819	-5.78701	697	1.00653	1	1
12	1	0.665241	1	286	4	2	-5.73079	-1.77827	1.48852	-7.67041	284	0.667061	1	1
12	1	0.853502	1	287	4	2	-4.85757	0.444154	-2.38122	-6.58818	285	0.804636	1	1
12	4	0.965113	1	288	4	2	-4.81108	1.1784	-1.77827	-5.73079	286	0.665241	1	1
13	4	1.07359	1	289	4	2	-6.29266	-0.284074	0.444154	-4.85757	287	0.853502	1	1
13	4	0.81803	1	292	4	2	-4.76609	0.98684	1.1784	-4.81108	288	0.965113	1	4
13	1	0.867869	1	303	4	2	-4.28222	-1.55838	-1.68242	-3.70162	291	0.575068	1	1
13	2	0.811233	1	304	4	2	-5.50179	-3.33994	-1.52152	-5.43564	302	1.58914	1	2
13	2	0.721264	1	305	4	2	-5.55016	0.121527	-1.55838	-4.28222	303	0.867869	1	1
13	1	0.665429	1	306	4	2	-5.2782	-1.49007	-3.33994	-5.50179	304	0.811233	1	2
13	1	0.908309	1	307	4	2	-4.92888	-3.78373	0.121527	-5.55016	305	0.721264	1	2
13	1	0.665922	1	308	4	2	-5.13237	1.2552	-1.49007	-5.2782	306	0.665429	1	1
13	4	0.829555	1	309	4	2	-4.54591	-0.5154	-3.78373	-4.92888	307	0.908309	1	1
13	4	0.630869	1	310	4	2	-5.09202	-0.0321769	1.2552	-5.13237	308	0.665922	1	1
13	1	0.575179	1	311	4	2	-5.16794	-0.46999	-0.5154	-4.54591	309	0.829555	1	4
13	4	2.26329	1	312	4	2	-6.05651	-0.582846	-0.0321769	-5.09202	310	0.630869	1	4
14	2	1.02025	1	313	4	2	-4.94286	-1.80887	-0.46999	-5.16794	311	0.575179	1	1
14	4	0.794167	1	316	4	2	-5.46884	0.704201	-0.582846	-6.05651	312	2.26329	1	4
14	4	1.54785	1	317	4	2	-6.26333	1.43185	-0.17422	-6.54797	315	0.971519	0	2
14	4	1.9081	1	318	4	2	-5.67512	-0.0441328	0.704201	-5.46884	316	0.794167	1	4
30	2	0.742097	1	698	4	2	-3.56982	0.350548	1.43185	-6.26333	317	1.54785	1	4
14	4	0.630512	1	321	4	2	-6.70532	-0.302547	0.350548	-3.56982	698	0.742097	1	2
14	4	0.685578	1	322	4	2	-4.76675	-0.253117	1.43973	-4.7176	320	0.707523	1	1
14	1	0.498801	1	326	4	2	-2.41301	-4.76769	-0.302547	-6.70532	321	0.630512	1	4
14	2	0.849103	1	327	4	2	-4.41031	-2.4726	1.26834	-5.7321	325	1.23258	1	1
14	2	0.644381	1	328	4	2	-1.96781	-1.37241	-4.76769	-2.41301	326	0.498801	1	1
14	1	0.418745	1	329	4	2	-4.23809	-1.45288	-2.4726	-4.41031	327	0.849103	1	2
14	2	0.747374	1	330	4	2	-6.21954	-1.55933	-1.37241	-1.96781	328	0.644381	1	2
14	4	0.920675	0	331	4	2	-4.2351	2.58744	-1.45288	-4.23809	329	0.418745	1	1
14	2	1.35224	1	332	4	2	-6.00999	-1.43582	-1.55933	-6.21954	330	0.747374	1	2
14	4	0.62418	1	333	4	2	-5.41988	0.722571	2.58744	-4.2351	331	0.920675	0	4
14	2	1.82531	1	334	4	2	-4.39103	-2.8118	-1.43582	-6.00999	332	1.35224	1	2
14	1	0.912876	1	335	4	2	-6.51508	-1.64233	0.722571	-5.41988	333	0.62418	1	4
14	1	0.659058	1	336	4	2	-5.61511	-2.31265	-2.8118	-4.39103	334	1.82531	1	2
15	4	0.721157	1	337	4	2	-5.28613	1.04032	-1.64233	-6.51508	335	0.912876	1	1
15	2	0.894733	1	338	4	2	-5.61298	-4.84068	-2.31265	-5.61511	336	0.659058	1	1
15	2	0.860324	1	342	4	2	-5.59715	0.590098	1.04032	-5.28613	337	0.721157	1	4
15	4	0.694559	1	343	4	2	-5.20588	-0.76351	-1.98899	-4.88506	341	0.910275	1	4
15	2	0.895347	1	350	4	2	-5.09075	5.175	0.590098	-5.59715	342	0.860324	1	2
15	1	0.755961	1	351	4	2	-5.18088	0.239101	1.50819	-5.38328	349	0.804258	1	2
30	2	0.7277	1	699	4	2	-5.14288	-0.0886351	5.175	-5.09075	350	0.895347	1	2
15	1	1.9201	1	352	4	2	-4.85486	-0.525792	0.239101	-5.18088	351	0.755961	1	1
15	2	0.540135	1	353	4	2	-4.56036	-1.92117	-0.0886351	-5.14288	699	0.7277	1	2
15	1	0.497266	1	357	4	2	-5.72306	-1.46121	-0.525792	-4.85486	352	1.9201	1	1
15	2	0.943035	1	358	4	2	-5.36032	2.58748	2.77114	-5.11404	356	0.749022	1	2
15	2	0.810901	1	359	4	2	-3.68823	4.00556	-1.46121	-5.72306	357	0.497266	1	1
15	4	1.04044	1	360	4	2	-4.18892	-3.44206	2.58748	-5.36032	358	0.943035	1	2
16	4	1.01734	1	361	4	2	-4.7742	-1.47588	4.00556	-3.68823	359	0.810901	1	2
16	2	0.610543	1	362	4	2	-4.64014	3.79914	-3.44206	-4.18892	360	1.04044	1	4
16	1	0.674203	1	366	4	2	-4.5654	-1.87868	-1.47588	-4.7742	361	1.01734	1	4
16	4	1.93673	1	367	4	2	-3.8262	0.230403	-1.7576	-3.11351	365	0.964888	1	2
16	4	3.83889	1	368	4	2	-3.96103	-1.78536	-1.87868	-4.5654	366	0.674203	1	1
16	2	0.887538	1	369	4	2	-3.51858	-1.79096	0.230403	-3.8262	367	1.93673	1	4
16	1	0.637926	1	370	4	2	-3.53625	1.97336	-1.78536	-3.96103	368	3.83889	1	4
16	2	0.742046	0	371	4	2	-6.74149	-0.473715	-1.79096	-3.51858	369	0.887538	1	2
16	2	0.99165	1	372	4	2	-4.78344	-0.415014	1.97336	-3.53625	370	0.637926	1	1
16	4	0.714876	1	373	4	2	-4.10404	1.0885	-0.473715	-6.74149	371	0.742046	0	2
16	4	0.644794	1	374	4	2	-2.79272	-0.751601	-0.415014	-4.78344	372	0.99165	1	2
16	1	0.922432	1	375	4	2	-3.20911	0.336395	1.0885	-4.10404	373	0.714876	1	4
16	2	0.687033	1	376	4	2	-5.20373	0.537864	-0.751601	-2.79272	374	0.644794	1	4
16	1	0.541149	1	377	4	2	-3.84633	-1.85529	0.336395	-3.20911	375	0.922432	1	1
16	1	0.502269	1	381	4	2	-4.55584	-1.49774	0.537864	-5.20373	376	0.687033	1	2
16	1	0.664219	1	382	4	2	-3.96137	-2.37686	-0.801659	-4.63085	380	0.714812	1	4
16	1	0.770484	1	383	4	2	-3.5502	1.27692	-1.49774	-4.55584	381	0.502269	1	1
30	1	0.623614	1	700	4	2	-3.29784	-3.33704	-2.37686	-3.96137	382	0.664219	1	1
16	4	0.790297	1	384	4	2	-4.15214	0.5176	1.27692	-3.5502	383	0.770484	1	1
17	1	0.936805	1	385	4	2	-5.93726	-10.2828	0.5176	-4.15214	384	0.790297	1	4
17	2	1.10054	1	386	4	2	-4.27743	1.26484	-10.2828	-5.93726	385	0.936805	1	1
17	1	0.636494	1	387	4	2	-5.57274	-2.50066	1.26484	-4.27743	386	1.10054	1	2
17	4	0.839574	1	388	4	2	-2.93303	0.0936104	-2.50066	-5.57274	387	0.636494	1	1
17	4	0.638906	1	389	4	2	-4.63443	-0.858904	0.0936104	-2.93303	388	0.839574	1	4
17	2	0.750221	1	390	4	2	-4.59697	1.73745	-0.858904	-4.63443	389	0.638906	1	4
17	2	0.790855	1	391	4	2	-3.11977	1.30977	1.73745	-4.59697	390	0.750221	1	2
17	4	0.649502	1	394	4	2	-3.07092	0.921837	-2.0702	-4.08362	393	0.793348	1	2
17	4	0.663815	1	395	4	2	-4.50936	1.87329	0.921837	-3.07092	394	0.649502	1	4
17	1	0.89442	1	396	4	2	-1.98804	2.39531	1.87329	-4.50936	395	0.663815	1	4
17	2	0.93338	0	399	4	2	-2.91926	1.83002	3.0418	-3.58367	398	1.75542	1	2
17	4	1.90176	0	404	4	2	-4.62801	-0.472748	-2.92978	-5.52988	403	0.440277	1	1
18	4	1.86117	0	409	4	2	-3.41366	-1.49702	-1.14108	-3.07665	408	0.769341	0	1
18	2	0.748791	1	410	4	2	-4.22588	-2.56454	-1.49702	-3.41366	409	1.86117	0	4
18	1	0.833912	1	411	4	2	-4.30102	0.797356	-2.56454	-4.22588	410	0.748791	1	2
18	1	0.468856	1	412	4	2	-5.88634	0.781626	0.797356	-4.30102	411	0.833912	1	1
18	2	1.20011	1	413	4	2	-5.58039	-3.10883	0.781626	-5.88634	412	0.468856	1	1
18	1	0.389429	1	414	4	2	-4.95827	-3.51987	-3.10883	-5.58039	413	1.20011	1	2
18	2	0.554933	1	415	4	2	-4.82583	-1.60964	-3.51987	-4.95827	414	0.389429	1	1
18	2	0.665299	1	416	4	2	-5.87911	1.32602	-1.60964	-4.82583	415	0.554933	1	2
18	4	0.652077	1	417	4	2	-3.50272	-1.52575	-1.33015	-4.10608	702	2.59723	0	2
18	4	0.70038	1	423	4	2	-4.01001	-0.900052	1.32602	-5.87911	416	0.665299	1	2
18	4	0.769349	1	431	4	2	-7.39937	-4.20633	0.120198	-5.50812	422	1.25424	1	4
19	1	1.14471	1	445	4	2	-5.43192	-0.600232	-0.0552228	-6.2069	430	0.422701	0	1
19	1	0.699993	1	446	4	2	-5.79784	-1.56564	-4.68724	-4.17434	444	0.797108	1	1
19	4	0.762489	1	447	4	2	-7.26201	-3.01238	-0.600232	-5.43192	445	1.14471	1	1
19	4	0.971176	1	448	4	2	-7.4155	-2.73991	-1.56564	-5.79784	446	0.699993	1	1
19	2	0.596565	1	449	4	2	-6.3324	-1.57066	-3.01238	-7.26201	447	0.762489	1	4
30	4	1.82486	0	703	4	2	-5.40272	-3.0017	-2.73991	-7.4155	448	0.971176	1	4
19	4	0.983583	0	450	4	2	-6.83393	-1.76054	-1.57066	-6.3324	449	0.596565	1	2
19	2	0.638442	1	455	4	2	-4.80874	0.0940835	-3.0017	-5.40272	703	1.82486	0	4
19	1	0.603633	1	456	4	2	-4.23724	0.591486	-4.63406	-5.36019	454	0.616515	1	2
20	2	0.548134	1	465	4	2	-6.94581	-0.639135	0.0940835	-4.80874	455	0.638442	1	2
20	4	0.956841	1	468	4	2	-7.22134	-2.62849	-1.39049	-6.20878	464	0.956872	1	4
20	4	1.46392	1	471	4	2	-6.46903	-4.54373	0.727004	-6.48945	467	0.720881	1	1
20	1	0.6174	1	474	4	2	-6.07906	-3.32445	1.16687	-4.98045	470	1.01089	1	4
20	1	0.805659	1	475	4	2	-5.62302	-1.85586	-1.99943	-7.38983	473	0.781122	1	4
20	4	0.758322	1	476	4	2	-4.48863	-3.38725	-3.32445	-6.07906	474	0.6174	1	1
20	1	7.12792	1	477	4	2	-3.72003	-1.30897	-1.85586	-5.62302	475	0.805659	1	1
30	1	0.962918	1	704	4	2	-2.08829	-2.85528	-3.38725	-4.48863	476	0.758322	1	4
21	4	0.568247	0	481	4	2	-3.4214	-0.0423279	-1.69531	-3.10731	480	0.741776	1	1
21	2	1.83052	1	484	4	2	-2.1773	3.32919	-2.85528	-2.08829	704	0.962918	1	1
21	4	0.74958	1	485	4	2	-2.85727	0.302685	0.890511	-2.8706	483	1.09572	1	4
21	1	0.651766	1	486	4	2	-4.75936	-2.03904	3.32919	-2.1773	484	1.83052	1	2
21	1	1.34828	1	487	4	2	-5.07044	2.12116	0.302685	-2.85727	485	0.74958	1	4
21	2	0.902235	1	493	4	2	-5.71745	-1.70634	-2.03904	-4.75936	486	0.651766	1	1
21	1	0.769521	1	494	4	2	-6.01346	-3.45523	-0.526332	-5.09147	492	0.938232	1	2
21	1	0.65882	1	497	4	2	-4.41957	-4.14259	-1.70634	-5.71745	493	0.902235	1	2
21	1	0.617513	1	498	4	2	-2.76572	0.192316	0.0706085	-6.12034	496	0.638319	1	1
21	4	0.798363	1	503	4	2	-5.27743	-0.0863439	-4.14259	-4.41957	497	0.65882	1	1
21	4	0.839965	1	504	4	2	-4.98856	0.823657	-1.28325	-4.56955	502	1.29753	1	4
22	1	0.700029	1	505	4	2	-5.88893	-3.92401	-0.0863439	-5.27743	503	0.798363	1	4
22	1	0.593732	1	508	4	2	-3.94351	-1.36922	0.823657	-4.98856	504	0.839965	1	4
22	4	0.881551	1	509	4	2	-3.77776	2.38995	-1.4582	-5.46762	507	0.658472	1	4
22	4	1.05389	0	510	4	2	-5.51164	-0.444164	-1.36922	-3.94351	508	0.593732	1	1
30	4	1.8051	1	705	4	2	-3.84862	-0.567385	2.38995	-3.77776	509	0.881551	1	4
22	2	0.760275	1	513	4	2	-4.44599	-1.3918	-0.567385	-3.84862	705	1.8051	1	4
22	2	0.783822	1	518	4	2	-4.04738	-0.635854	0.652293	-5.3933	512	0.624482	1	2
22	4	0.786648	1	519	4	2	-5.48536	1.11792	-1.49887	-5.30208	517	0.504207	1	2
23	2	0.804653	1	531	4	2	-2.63546	-2.03087	-0.635854	-4.04738	518	0.783822	1	2
23	4	0.678334	1	532	4	2	-4.52723	-0.994306	-0.865271	-2.06944	530	1.10222	1	2
23	1	0.554399	1	533	4	2	-3.10026	-1.47521	-2.03087	-2.63546	531	0.804653	1	2
23	1	0.409154	1	534	4	2	-4.07985	-1.17269	-0.994306	-4.52723	532	0.678334	1	4
23	2	0.925477	0	535	4	2	-3.1617	-4.21815	-1.47521	-3.10026	533	0.554399	1	1
23	2	0.436296	1	539	4	2	-4.95429	-0.11742	-1.17269	-4.07985	534	0.409154	1	1
23	2	0.63752	1	546	4	2	-2.48014	-0.260687	1.96031	-5.07047	538	0.762447	1	4
30	2	0.950058	1	706	4	2	-4.06562	-2.5283	1.97306	-6.45232	545	0.631181	1	4
23	1	0.510251	1	547	4	2	-4.17217	-0.532481	-0.260687	-2.48014	546	0.63752	1	2
23	1	0.659103	1	548	4	2	-3.80724	7.99324	-2.5283	-4.06562	706	0.950058	1	2
23	1	0.528219	1	549	4	2	-5.62104	-2.04158	-0.532481	-4.17217	547	0.510251	1	1
23	4	0.756704	1	552	4	2	-3.37336	0.361676	7.99324	-3.80724	548	0.659103	1	1
24	2	0.575658	1	553	4	2	-6.56398	-1.35666	-1.63249	-5.26218	551	0.623782	1	4
24	4	2.1758	1	554	4	2	-3.63863	0.103782	0.361676	-3.37336	552	0.756704	1	4
24	2	0.52647	1	568	4	2	-5.74715	-1.14209	-1.35666	-6.56398	553	0.575658	1	2
24	2	0.657036	1	571	4	2	-6.22351	1.48381	-1.12621	-2.40699	567	0.450158	1	2
24	4	0.576266	1	574	4	2	-6.21575	-1.05635	0.0742191	-5.35167	570	0.634062	1	4
25	4	0.612357	1	583	4	2	-4.37726	0.591541	-0.978734	-5.27665	573	0.638622	1	2
25	2	0.381713	1	584	4	2	-1.98662	-0.568981	-3.63535	-3.24415	582	2.2074	0	2
25	2	0.873165	1	588	4	2	-5.46702	-3.16729	0.591541	-4.37726	583	0.612357	1	4
25	4	0.734757	1	589	4	2	-5.40436	-0.915002	-3.07854	-3.67665	587	0.373969	1	1
25	1	0.599961	1	590	4	2	-3.6443	-0.0977043	-3.16729	-5.46702	588	0.873165	1	2
25	2	0.603422	1	591	4	2	-1.21525	1.7123	-0.915002	-5.40436	589	0.734757	1	4
30	1	0.66524	1	707	4	2	-3.65228	-0.126299	-0.0977043	-3.6443	590	0.599961	1	1
25	2	2.43518	0	592	4	2	-1.39929	-5.82148	1.7123	-1.21525	591	0.603422	1	2
25	1	0.630642	0	593	4	2	-2.95102	1.7332	-5.82148	-1.39929	592	2.43518	0	2
25	1	0.642202	1	594	4	2	-2.53391	0.0173182	1.7332	-2.95102	593	0.630642	0	1
25	2	0.61677	1	595	4	2	-2.33496	-0.428211	0.0173182	-2.53391	594	0.642202	1	1
25	2	0.588722	0	598	4	2	-4.6702	-2.16066	3.79568	-2.99713	597	0.706719	0	4
26	4	0.804404	1	601	4	2	-1.86474	-2.26619	-0.370015	-3.53049	600	1.36677	1	4
26	2	0.818006	1	602	4	2	-5.64991	-6.16959	-2.26619	-1.86474	601	0.804404	1	4
26	1	0.616913	1	603	4	2	-4.07605	1.08471	-6.16959	-5.64991	602	0.818006	1	2
26	1	0.728185	1	608	4	2	-3.76556	-1.01383	-2.35144	-4.92381	607	0.519607	1	1
26	4	0.984706	0	609	4	2	-6.43172	0.374355	-1.01383	-3.76556	608	0.728185	1	1
26	2	1.36055	1	610	4	2	-3.22255	-2.74839	0.374355	-6.43172	609	0.984706	0	4
26	4	0.769677	1	611	4	2	-3.1081	0.766069	-2.74839	-3.22255	610	1.36055	1	2
26	2	0.610686	1	612	4	2	-3.3103	-0.332865	0.766069	-3.1081	611	0.769677	1	4
26	4	0.662165	1	613	4	2	-2.83675	-1.0334	-0.332865	-3.3103	612	0.610686	1	2
26	4	2.62408	1	614	4	2	-3.92887	-0.770234	-1.0334	-2.83675	613	0.662165	1	4
26	2	0.867864	1	615	4	2	-4.90817	-0.353877	-0.770234	-3.92887	614	2.62408	1	4
26	1	0.755643	1	616	4	2	-1.85975	-0.00137266	-0.353877	-4.90817	615	0.867864	1	2
26	2	0.616904	1	617	4	2	-4.89921	0.962525	-0.00137266	-1.85975	616	0.755643	1	1
26	4	0.575604	1	618	4	2	-4.99071	0.419417	0.962525	-4.89921	617	0.616904	1	2
26	2	0.627725	1	619	4	2	-4.65263	-1.65711	0.419417	-4.99071	618	0.575604	1	4
26	1	0.610587	1	620	4	2	-7.35956	0.325626	-1.65711	-4.65263	619	0.627725	1	2
26	1	0.422834	1	621	4	2	-4.16294	1.53478	0.325626	-7.35956	620	0.610587	1	1
26	4	0.774417	1	624	4	2	-4.73127	-1.91292	-2.19135	-5.07835	623	0.603187	1	2
27	2	0.450179	1	628	4	2	-2.00001	-0.800622	1.47281	-3.57561	715	1.0267	1	2
27	1	0.533402	1	629	4	2	-4.00691	0.123605	3.81273	-3.11181	627	0.755946	1	4
27	2	0.776509	1	630	4	2	-2.29937	-1.05956	-0.800622	-2.00001	628	0.450179	1	2
27	1	0.909027	1	631	4	2	-2.81079	2.14387	0.123605	-4.00691	629	0.533402	1	1
27	1	0.77641	1	632	4	2	-2.38897	0.991321	-1.05956	-2.29937	630	0.776509	1	2
27	2	0.768596	0	633	4	2	0.146532	-0.146103	2.14387	-2.81079	631	0.909027	1	1
27	4	1.02635	1	636	4	2	-3.99097	1.23383	0.991321	-2.38897	632	0.77641	1	1
27	1	0.714874	1	637	4	2	-5.51598	1.03759	0.209396	-2.13404	635	0.786375	1	4
27	2	1.15225	0	638	4	2	-2.79624	-2.16191	1.23383	-3.99097	636	1.02635	1	4
27	2	1.30478	1	641	4	2	-3.01435	-5.8129	1.03759	-5.51598	637	0.714874	1	1
27	2	0.680452	1	642	4	2	-0.448455	0.211681	-4.05103	-2.93934	640	1.68622	1	4
27	2	0.881715	1	643	4	2	-2.82148	1.66315	-5.8129	-3.01435	641	1.30478	1	2
27	1	0.656371	1	644	4	2	-2.20022	3.14619	0.211681	-0.448455	642	0.680452	1	2
27	4	1.25018	1	645	4	2	-4.08951	-2.76273	1.66315	-2.82148	643	0.881715	1	2
27	4	0.777225	1	648	4	2	-1.03387	3.91864	3.14619	-2.20022	644	0.656371	1	1
30	4	0.610022	1	716	4	2	-3.12101	4.06087	4.36187	-2.81672	647	0.656562	1	2
28	1	0.688999	1	649	4	2	-4.00166	-4.32555	3.91864	-1.03387	648	0.777225	1	4
28	4	0.718777	1	650	4	2	-3.57615	1.35893	-4.32555	-4.00166	649	0.688999	1	1
28	1	0.528922	1	651	4	2	-2.39797	-1.02095	1.35893	-3.57615	650	0.718777	1	4
28	4	0.908152	1	652	4	2	-3.62661	1.5668	-1.02095	-2.39797	651	0.528922	1	1
28	2	0.687873	1	653	4	2	-2.06266	0.088551	1.5668	-3.62661	652	0.908152	1	4
28	4	0.769509	1	654	4	2	-2.2267	-1.02041	0.088551	-2.06266	653	0.687873	1	2
28	2	9.4914	1	658	4	2	-5.01845	-2.43228	-1.0787	-2.5742	657	0.589278	1	1
28	4	0.8419	1	661	4	2	-2.68076	0.827958	-2.33413	-5.27867	660	0.982264	0	4
28	4	1.31125	1	662	4	2	-2.777	-0.565666	0.827958	-2.68076	661	0.8419	1	4
28	2	0.555007	1	663	4	2	-2.60743	1.75272	-0.565666	-2.777	662	1.31125	1	4
28	4	0.698064	1	664	4	2	-3.52444	-0.974742	1.75272	-2.60743	663	0.555007	1	2
28	4	0.714081	1	670	4	2	-2.58387	-2.01534	-0.31913	-3.89652	669	0.44809	1	1
28	2	0.774343	1	671	4	2	-5.02969	-4.64398	-2.01534	-2.58387	670	0.714081	1	4
28	2	0.909068	1	672	4	2	-1.88196	-3.50034	-4.64398	-5.02969	671	0.774343	1	2
29	4	1.61686	0	673	4	2	-1.12462	-0.568473	-3.50034	-1.88196	672	0.909068	1	2
29	1	0.770812	1	674	4	2	-2.36832	-3.43005	-0.568473	-1.12462	673	1.61686	0	4
29	4	0.526431	0	675	4	2	-3.62822	-0.183471	-3.43005	-2.36832	674	0.770812	1	1
1	4	0.797866	1	17	5	2	-1.59469	0.920124	-1.87471	-2.88213	16	0.568291	1	1
1	1	1.16569	1	18	5	2	-3.74613	-1.04728	0.920124	-1.59469	17	0.797866	1	4
1	4	1.05474	0	23	5	2	-1.78501	-0.318747	-1.08165	-3.31357	22	2.01258	1	1
1	2	1.17924	1	24	5	2	-1.47678	-2.33478	-0.318747	-1.78501	23	1.05474	0	4
2	2	0.839274	1	25	5	2	-2.00096	-2.76551	-2.33478	-1.47678	24	1.17924	1	2
2	4	1.22151	1	26	5	2	-1.96029	-2.56913	-2.76551	-2.00096	25	0.839274	1	2
2	4	0.833155	1	27	5	2	-2.57499	-2.18984	-2.56913	-1.96029	26	1.22151	1	4
2	2	1.13051	1	31	5	2	-2.35439	-1.10551	-0.534423	-2.58979	30	1.41539	1	1
2	2	1.20718	0	32	5	2	-2.40846	0.524501	-1.10551	-2.35439	31	1.13051	1	2
2	1	1.07535	1	33	5	2	-2.94259	-1.02814	0.524501	-2.40846	32	1.20718	0	2
2	1	0.846148	1	34	5	2	-2.79515	-0.139026	-1.02814	-2.94259	33	1.07535	1	1
2	4	2.594	0	39	5	2	-3.49865	-0.303348	-0.491851	-4.08161	38	0.957044	1	2
2	1	0.825926	1	40	5	2	-4.6328	0.342966	-0.303348	-3.49865	39	2.594	0	4
2	1	2.49174	1	43	5	2	-4.42979	1.23193	-2.06506	-3.32168	42	1.34656	1	1
2	4	0.77752	1	44	5	2	-3.17295	-0.966042	1.23193	-4.42979	43	2.49174	1	1
3	4	2.7901	1	53	5	2	-4.04069	-2.48403	-0.109946	-2.73405	52	1.29721	1	4
3	1	0.964563	1	54	5	2	-3.07537	-1.1	-2.48403	-4.04069	53	2.7901	1	4
3	2	4.26269	0	55	5	2	-3.01341	-1.43813	-1.1	-3.07537	54	0.964563	1	1
3	1	1.2418	1	56	5	2	-1.67805	4.7922	-1.43813	-3.01341	55	4.26269	0	2
3	4	1.78184	1	57	5	2	-3.21318	-0.909811	4.7922	-1.67805	56	1.2418	1	1
3	4	1.43581	0	58	5	2	-2.97272	-1.52421	-0.909811	-3.21318	57	1.78184	1	4
3	1	1.09431	1	59	5	2	-2.15687	-2.30201	-1.52421	-2.97272	58	1.43581	0	4
3	2	1.2261	1	62	5	2	-2.385	-0.628107	3.24657	-3.42061	61	1.60266	1	1
3	4	2.3672	1	63	5	2	-2.22449	1.28438	-0.628107	-2.385	62	1.2261	1	2
3	1	1.06112	1	64	5	2	-3.29356	5.34701	1.28438	-2.22449	63	2.3672	1	4
3	2	1.18642	1	65	5	2	-4.10589	-1.37357	5.34701	-3.29356	64	1.06112	1	1
3	2	0.929921	1	66	5	2	-2.1759	0.473228	-1.37357	-4.10589	65	1.18642	1	2
3	1	0.943297	1	67	5	2	-3.17728	-1.03797	0.473228	-2.1759	66	0.929921	1	2
3	1	1.95487	1	68	5	2	-4.38477	-1.73407	-1.03797	-3.17728	67	0.943297	1	1
3	4	1.55419	1	69	5	2	-3.77894	-0.643714	-1.73407	-4.38477	68	1.95487	1	1
3	2	4.15134	0	70	5	2	-4.01775	-0.953429	-0.643714	-3.77894	69	1.55419	1	4
3	2	0.901548	1	71	5	2	-3.3455	-1.26684	-0.953429	-4.01775	70	4.15134	0	2
3	4	1.93634	1	72	5	2	-4.44722	2.49395	-1.26684	-3.3455	71	0.901548	1	2
4	2	4.15625	0	73	5	2	-3.68364	1.24222	2.49395	-4.44722	72	1.93634	1	4
4	1	1.65131	1	74	5	2	-3.43386	-0.189438	1.24222	-3.68364	73	4.15625	0	2
4	1	1.08897	1	75	5	2	-3.67112	-1.41156	-0.189438	-3.43386	74	1.65131	1	1
4	2	0.9023	1	78	5	2	-1.10489	-1.98983	-1.09465	-1.8231	77	4.72092	0	1
4	2	1.57545	1	79	5	2	-2.61126	-3.84035	-1.98983	-1.10489	78	0.9023	1	2
4	4	1.08304	1	80	5	2	-1.33036	2.09762	-3.84035	-2.61126	79	1.57545	1	2
4	1	1.06135	1	81	5	2	-2.69285	1.53039	2.09762	-1.33036	80	1.08304	1	4
4	2	1.10293	1	82	5	2	-0.526206	1.2852	1.53039	-2.69285	81	1.06135	1	1
4	1	1.07517	1	83	5	2	-2.29181	-1.86145	1.2852	-0.526206	82	1.10293	1	2
4	4	1.38751	1	86	5	2	-3.13081	-0.28482	-2.45082	-1.31758	85	0.701243	1	1
4	4	0.943137	0	87	5	2	-2.05119	-1.85507	-0.28482	-3.13081	86	1.38751	1	4
4	4	1.29028	0	90	5	2	-1.73256	-1.29572	1.64819	-1.5401	89	0.644859	1	2
4	2	2.58941	1	91	5	2	-1.44866	1.07384	-1.29572	-1.73256	90	1.29028	0	4
4	2	1.04751	1	92	5	2	-1.06839	-0.356873	1.07384	-1.44866	91	2.58941	1	2
4	4	1.01966	1	93	5	2	-2.41514	2.89944	-0.356873	-1.06839	92	1.04751	1	2
4	2	1.2218	1	94	5	2	-1.8364	0.37325	2.89944	-2.41514	93	1.01966	1	4
4	4	1.20005	0	95	5	2	-1.43807	2.3026	0.37325	-1.8364	94	1.2218	1	2
5	1	0.762517	1	98	5	2	-4.57119	1.85487	1.16161	-4.7855	97	1.12445	1	2
5	4	1.39262	1	101	5	2	-4.27853	-0.014848	1.58578	-4.08636	100	0.762734	1	1
5	2	1.47785	1	102	5	2	-4.41426	0.562306	-0.014848	-4.27853	101	1.39262	1	4
5	4	1.81814	0	103	5	2	-4.25103	-1.29441	0.562306	-4.41426	102	1.47785	1	2
5	2	1.06802	1	106	5	2	-4.10574	0.520546	0.56335	-4.65486	105	0.93007	1	4
5	2	1.03188	1	109	5	2	-5.38293	1.20273	0.48224	-4.30769	108	1.10302	1	1
5	2	1.09411	1	110	5	2	-4.74568	0.796764	1.20273	-5.38293	109	1.03188	1	2
5	4	1.08785	1	111	5	2	-2.68356	1.04217	0.796764	-4.74568	110	1.09411	1	2
5	1	0.985002	1	112	5	2	-3.53789	-2.29393	1.04217	-2.68356	111	1.08785	1	4
5	4	3.37504	0	118	5	2	-2.44832	-0.408759	0.574778	-2.86417	117	1.00507	0	2
5	4	1.75648	1	121	5	2	-4.00162	-1.78729	1.01427	-2.17866	120	1.13784	1	4
5	4	1.01865	0	122	5	2	-3.96642	0.0551423	-1.78729	-4.00162	121	1.75648	1	4
5	1	1.05914	1	125	5	2	-6.67208	-0.480688	1.80133	-4.19518	124	1.01252	1	2
5	1	3.728	0	126	5	2	-4.27802	0.438449	-0.480688	-6.67208	125	1.05914	1	1
5	1	1.11067	1	127	5	2	-4.10663	-0.556342	0.438449	-4.27802	126	3.728	0	1
5	1	1.45685	1	130	5	2	-3.67055	1.10921	0.995511	-5.39537	129	1.24894	0	2
5	4	1.00519	1	131	5	2	-4.40669	1.84473	1.10921	-3.67055	130	1.45685	1	1
5	1	1.71876	1	132	5	2	-5.12671	-1.25823	1.84473	-4.40669	131	1.00519	1	4
6	2	1.17242	0	147	5	2	-4.87816	-0.684594	-1.44882	-2.43591	146	0.874931	1	2
6	1	0.870664	1	148	5	2	-3.26842	-2.88869	-0.684594	-4.87816	147	1.17242	0	2
6	2	2.21136	1	149	5	2	-3.90919	-3.72513	-2.88869	-3.26842	148	0.870664	1	1
6	1	1.56618	1	155	5	2	-1.1668	-2.88025	-1.42529	-4.2601	154	3.53362	1	4
6	1	2.19384	1	156	5	2	-3.25997	0.291725	-2.88025	-1.1668	155	1.56618	1	1
6	2	1.02552	1	157	5	2	-2.8874	-0.428868	0.291725	-3.25997	156	2.19384	1	1
6	2	2.03324	1	158	5	2	-3.06324	-1.32427	-0.428868	-2.8874	157	1.02552	1	2
6	4	1.79719	1	159	5	2	-3.03395	-1.54396	-1.32427	-3.06324	158	2.03324	1	2
6	1	1.23565	1	160	5	2	-1.46484	-2.02878	-1.54396	-3.03395	159	1.79719	1	4
6	1	1.11074	1	161	5	2	-1.17433	-0.756716	-2.02878	-1.46484	160	1.23565	1	1
6	4	1.24919	1	162	5	2	-3.71519	-2.17708	-0.756716	-1.17433	161	1.11074	1	1
7	4	1.24887	1	165	5	2	0.730994	0.99871	-1.99658	0.153188	164	1.40212	1	1
7	2	1.29821	1	169	5	2	-0.855052	-1.49193	-1.36708	-1.59798	168	1.07531	0	4
7	1	0.894879	1	170	5	2	-2.50995	2.85303	-1.49193	-0.855052	169	1.29821	1	2
7	2	1.23499	1	171	5	2	-1.50215	-3.52572	2.85303	-2.50995	170	0.894879	1	1
7	1	1.62117	1	172	5	2	-1.61641	-0.574061	-3.52572	-1.50215	171	1.23499	1	2
7	4	1.29121	1	173	5	2	-1.78712	-0.296596	-0.574061	-1.61641	172	1.62117	1	1
7	1	1.20057	1	174	5	2	-2.23112	0.124775	-0.296596	-1.78712	173	1.29121	1	4
7	4	1.11716	1	175	5	2	-2.5748	1.14988	0.124775	-2.23112	174	1.20057	1	1
7	1	4.70066	1	176	5	2	-0.62414	-2.62491	1.14988	-2.5748	175	1.11716	1	4
7	2	1.34667	1	177	5	2	-1.58399	1.8742	-2.62491	-0.62414	176	4.70066	1	1
7	1	0.881251	1	178	5	2	-1.11139	-0.466219	1.8742	-1.58399	177	1.34667	1	2
7	4	0.916266	1	179	5	2	-1.79423	1.09058	-0.466219	-1.11139	178	0.881251	1	1
7	1	1.0188	1	180	5	2	-0.919782	1.61381	1.09058	-1.79423	179	0.916266	1	4
7	2	0.983499	1	181	5	2	-0.732533	0.842621	1.61381	-0.919782	180	1.0188	1	1
7	2	3.55499	1	182	5	2	-0.922939	1.54044	0.842621	-0.732533	181	0.983499	1	2
7	4	3.65833	0	183	5	2	-1.72907	-1.54381	1.54044	-0.922939	182	3.55499	1	2
7	4	0.79152	1	184	5	2	-1.4055	0.561895	-1.54381	-1.72907	183	3.65833	0	4
7	4	1.76286	0	185	5	2	-3.39387	-1.05669	0.561895	-1.4055	184	0.79152	1	4
7	2	0.894608	1	186	5	2	-0.49029	1.22224	-1.05669	-3.39387	185	1.76286	0	4
8	2	0.873836	1	187	5	2	-1.46642	-0.237098	1.22224	-0.49029	186	0.894608	1	2
8	4	0.790703	1	188	5	2	-2.14257	-2.73545	-0.237098	-1.46642	187	0.873836	1	2
8	2	1.09645	1	192	5	2	-4.95754	-0.458856	-2.17574	-4.01481	191	0.873834	1	1
8	1	0.887632	1	195	5	2	-3.15979	-0.965216	-2.85062	-5.09807	194	0.950058	1	4
8	1	1.03359	1	196	5	2	-4.03526	-3.34554	-0.965216	-3.15979	195	0.887632	1	1
8	1	1.15875	1	197	5	2	-4.34551	-1.26372	-3.34554	-4.03526	196	1.03359	1	1
8	4	2.00868	1	198	5	2	-4.08418	-3.16926	-1.26372	-4.34551	197	1.15875	1	1
8	1	0.853431	0	201	5	2	-3.11568	-0.770493	-0.497739	-3.92762	200	1.4459	1	2
8	4	0.951434	1	204	5	2	-5.34309	3.22191	3.17949	-3.76018	203	1.07513	1	4
8	2	2.36659	1	207	5	2	-3.3234	0.290725	-0.467299	-3.25759	206	1.04723	1	1
8	1	0.867704	1	208	5	2	-2.34049	1.48736	0.290725	-3.3234	207	2.36659	1	2
8	4	1.367	1	209	5	2	-4.64029	-1.28227	1.48736	-2.34049	208	0.867704	1	1
9	1	0.742293	1	212	5	2	-1.90226	-1.89385	-0.553634	-1.56709	211	0.923056	1	2
9	1	0.790266	1	213	5	2	-1.20898	-0.920626	-1.89385	-1.90226	212	0.742293	1	1
9	1	1.08185	1	216	5	2	-1.37532	-1.0425	0.600213	-0.96704	215	1.33351	1	2
9	2	1.39502	1	217	5	2	-2.51215	1.79058	-1.0425	-1.37532	216	1.08185	1	1
9	4	1.4082	1	221	5	2	-4.38507	2.89	0.865791	-3.21459	220	0.977712	0	4
9	4	1.37474	0	222	5	2	-4.64378	-1.76573	2.89	-4.38507	221	1.4082	1	4
9	2	0.75101	1	223	5	2	-3.6297	0.602347	-1.76573	-4.64378	222	1.37474	0	4
9	2	1.0333	1	224	5	2	-2.82247	0.376504	0.602347	-3.6297	223	0.75101	1	2
9	1	1.053	1	225	5	2	-4.99611	-0.885851	0.376504	-2.82247	224	1.0333	1	2
9	4	1.04113	1	226	5	2	-4.09879	-2.93606	-0.885851	-4.99611	225	1.053	1	1
9	4	2.40223	1	227	5	2	-3.38643	-3.8276	-2.93606	-4.09879	226	1.04113	1	4
9	1	0.9717	1	228	5	2	-3.25741	-1.42724	-3.8276	-3.38643	227	2.40223	1	4
9	4	1.17991	0	233	5	2	-4.8884	0.450223	0.963904	-3.56667	232	2.5829	0	2
9	2	0.860254	1	234	5	2	-4.53436	1.00741	0.450223	-4.8884	233	1.17991	0	4
10	1	0.950877	1	239	5	2	-5.04375	2.16618	-1.35605	-3.26246	238	0.797843	1	2
10	2	0.954064	1	243	5	2	-1.53075	-0.867372	-0.693012	-3.0312	242	1.19978	1	2
10	2	2.97815	1	244	5	2	-3.5101	-3.52145	-0.867372	-1.53075	243	0.954064	1	2
10	1	0.825579	1	247	5	2	-2.90226	-2.14529	-3.16966	-3.37549	246	2.27672	1	1
10	2	1.10361	1	248	5	2	-5.49935	-3.34396	-2.14529	-2.90226	247	0.825579	1	1
10	4	1.11669	0	249	5	2	-5.32519	-1.98311	-3.34396	-5.49935	248	1.10361	1	2
10	4	1.11021	1	250	5	2	-2.24427	-1.05949	-1.98311	-5.32519	249	1.11669	0	4
10	4	2.38532	0	251	5	2	-4.55834	-3.54911	-1.05949	-2.24427	250	1.11021	1	4
10	1	0.915282	1	252	5	2	-4.4239	-3.27052	-3.54911	-4.55834	251	2.38532	0	4
10	1	0.941171	1	256	5	2	-3.7055	-0.542866	-2.03193	-3.95795	255	1.32565	1	1
10	4	0.805879	0	257	5	2	-5.88526	-4.70402	-0.542866	-3.7055	256	0.941171	1	1
10	2	1.26265	0	258	5	2	-4.43827	-1.32492	-4.70402	-5.88526	257	0.805879	0	4
11	2	2.24323	1	261	5	2	-2.59907	-2.86795	-1.48376	-4.31976	260	0.957444	0	4
11	2	1.22126	1	262	5	2	-3.49669	0.721225	-2.86795	-2.59907	261	2.24323	1	2
11	4	1.05482	1	265	5	2	-3.7921	-2.68296	-0.510575	-3.96286	264	4.37886	1	2
11	1	0.860198	1	269	5	2	-3.59565	-1.4655	-1.83286	-4.23931	268	0.927464	1	2
11	1	1.13629	1	270	5	2	-3.96108	-1.98027	-1.4655	-3.59565	269	0.860198	1	1
11	4	1.22792	1	271	5	2	-4.65506	-0.189735	-1.98027	-3.96108	270	1.13629	1	1
11	4	1.16603	1	276	5	2	-2.39233	-0.0577605	0.288457	-1.95792	275	1.08476	1	4
11	2	1.33987	1	277	5	2	-3.17519	-3.78618	-0.0577605	-2.39233	276	1.16603	1	4
11	2	0.923205	1	278	5	2	-2.94349	-0.876019	-3.78618	-3.17519	277	1.33987	1	2
11	1	0.755545	1	279	5	2	-3.66838	-5.09608	-0.876019	-2.94349	278	0.923205	1	2
11	4	1.01201	1	280	5	2	-2.42285	0.734357	-5.09608	-3.66838	279	0.755545	1	1
11	4	1.04108	1	281	5	2	-2.12416	0.786494	0.734357	-2.42285	280	1.01201	1	4
11	1	1.8884	1	282	5	2	-3.18676	-2.67881	0.786494	-2.12416	281	1.04108	1	4
12	2	0.901224	1	283	5	2	-2.36284	-3.98231	-2.67881	-3.18676	282	1.8884	1	1
12	1	1.11645	1	284	5	2	-2.84871	0.133993	-3.98231	-2.36284	283	0.901224	1	2
12	1	1.13137	1	285	5	2	-1.84698	-1.8376	0.133993	-2.84871	284	1.11645	1	1
12	2	1.73804	1	286	5	2	-1.86648	-0.436599	-1.8376	-1.84698	285	1.13137	1	1
12	4	0.929647	1	287	5	2	-2.35034	-4.11141	-0.436599	-1.86648	286	1.73804	1	2
12	4	1.24217	1	288	5	2	-3.58549	-1.31906	-4.11141	-2.35034	287	0.929647	1	4
12	2	1.61682	1	291	5	2	-2.51207	-2.0166	0.837202	-2.83996	290	1.6176	1	2
12	1	1.01247	1	292	5	2	-1.69473	1.61472	-2.0166	-2.51207	291	1.61682	1	2
12	4	1.17693	1	293	5	2	-2.71253	-2.39238	1.61472	-1.69473	292	1.01247	1	1
12	4	0.769832	1	294	5	2	-3.32629	0.419587	-2.39238	-2.71253	293	1.17693	1	4
12	1	0.693068	1	295	5	2	-3.15845	-2.4896	0.419587	-3.32629	294	0.769832	1	4
12	4	1.32489	0	296	5	2	-3.13817	-2.4191	-2.4896	-3.15845	295	0.693068	1	1
12	1	0.759412	1	297	5	2	-2.2415	-0.132161	-2.4191	-3.13817	296	1.32489	0	4
12	2	1.22853	1	298	5	2	-2.55365	1.18091	-0.132161	-2.2415	297	0.759412	1	1
12	1	0.901095	1	299	5	2	-3.17291	-1.87895	1.18091	-2.55365	298	1.22853	1	2
12	2	1.95262	1	305	5	2	-4.53245	-0.294229	2.38422	-3.31159	304	0.681743	1	1
12	4	1.19335	0	306	5	2	-3.62065	-1.13826	-0.294229	-4.53245	305	1.95262	1	2
13	4	0.602947	0	307	5	2	-2.38509	-0.694926	-1.13826	-3.62065	306	1.19335	0	4
13	2	0.866697	1	308	5	2	-2.73853	-1.1483	-0.694926	-2.38509	307	0.602947	0	4
13	4	1.19993	1	309	5	2	-2.99955	0.169022	-1.1483	-2.73853	308	0.866697	1	2
13	4	1.0065	1	313	5	2	-3.78251	0.542668	1.56914	-3.68952	312	0.825338	1	1
13	1	0.776523	1	314	5	2	-3.35441	2.84762	0.542668	-3.78251	313	1.0065	1	4
13	2	0.776509	1	315	5	2	-4.86485	-2.83095	2.84762	-3.35441	314	0.776523	1	1
13	2	0.754237	1	316	5	2	-2.59471	-1.61278	-2.83095	-4.86485	315	0.776509	1	2
13	4	1.33155	1	317	5	2	-2.24295	-1.02699	-1.61278	-2.59471	316	0.754237	1	2
13	1	0.850862	1	318	5	2	-4.24224	-0.226669	-1.02699	-2.24295	317	1.33155	1	4
13	4	0.846037	1	319	5	2	-4.25281	-1.92288	-0.226669	-4.24224	318	0.850862	1	1
13	4	0.921025	1	320	5	2	-5.75938	-4.14519	-1.92288	-4.25281	319	0.846037	1	4
13	2	1.3615	1	321	5	2	-4.22189	-2.02376	-4.14519	-5.75938	320	0.921025	1	4
13	2	0.762775	1	322	5	2	-3.98279	-3.40658	-2.02376	-4.22189	321	1.3615	1	2
13	2	3.44771	0	323	5	2	-3.92029	-2.6347	-3.40658	-3.98279	322	0.762775	1	2
13	2	0.80583	1	324	5	2	-2.30106	0.0803983	-2.6347	-3.92029	323	3.44771	0	2
13	1	0.748752	1	325	5	2	-3.55654	-0.777906	0.0803983	-2.30106	324	0.80583	1	2
13	2	0.901803	0	326	5	2	-3.27343	1.52878	-0.777906	-3.55654	325	0.748752	1	1
13	1	0.880756	1	327	5	2	-3.17528	-1.51559	1.52878	-3.27343	326	0.901803	0	2
13	1	1.25583	1	328	5	2	-2.96584	1.57678	-1.51559	-3.17528	327	0.880756	1	1
14	1	1.15889	1	334	5	2	-3.45145	0.62961	-2.149	-3.76652	333	0.860719	1	2
14	2	0.9323	1	335	5	2	-3.14388	0.140061	0.62961	-3.45145	334	1.15889	1	1
14	4	1.2836	0	336	5	2	-2.73103	-1.9012	0.140061	-3.14388	335	0.9323	1	2
14	4	0.984939	1	337	5	2	-3.2468	2.45109	-1.9012	-2.73103	336	1.2836	0	4
14	4	1.59942	1	338	5	2	-3.75558	-0.0242552	2.45109	-3.2468	337	0.984939	1	4
14	2	0.776856	1	341	5	2	-3.16352	1.06562	-0.318421	-3.799	340	1.22268	0	4
14	4	0.832099	1	342	5	2	-2.95335	2.98159	1.06562	-3.16352	341	0.776856	1	2
14	4	0.964081	0	343	5	2	-3.42459	-0.338305	2.98159	-2.95335	342	0.832099	1	4
14	2	0.815421	1	344	5	2	-2.94707	-0.296678	-0.338305	-3.42459	343	0.964081	0	4
14	1	0.682586	1	345	5	2	-3.34377	-1.14881	-0.296678	-2.94707	344	0.815421	1	2
14	2	1.74877	1	348	5	2	-2.61119	4.84963	2.31529	-2.79973	347	1.09689	0	1
14	2	2.55449	1	349	5	2	-1.77716	1.09971	4.84963	-2.61119	348	1.74877	1	2
14	1	1.4161	1	350	5	2	-2.58568	-1.08301	1.09971	-1.77716	349	2.55449	1	2
14	2	0.943326	1	353	5	2	-2.72884	0.0784668	2.5369	-3.60432	352	1.11086	1	4
14	1	1.58994	1	354	5	2	-3.74621	-0.556533	0.0784668	-2.72884	353	0.943326	1	2
15	4	1.09021	1	355	5	2	-3.20199	0.172751	-0.556533	-3.74621	354	1.58994	1	1
15	2	0.941811	1	356	5	2	-3.53935	0.33402	0.172751	-3.20199	355	1.09021	1	4
15	4	1.07484	1	357	5	2	-4.37351	2.73413	0.33402	-3.53935	356	0.941811	1	2
15	2	0.895677	1	358	5	2	-3.60517	2.16953	2.73413	-4.37351	357	1.07484	1	4
15	2	1.11772	1	359	5	2	-3.55086	-2.89478	2.16953	-3.60517	358	0.895677	1	2
15	4	0.827474	0	362	5	2	-2.76328	-1.58994	-2.35172	-3.00244	361	1.46103	1	2
15	1	0.816002	1	363	5	2	-3.41619	-0.815418	-1.58994	-2.76328	362	0.827474	0	4
15	4	1.05421	1	364	5	2	-3.75338	-2.06036	-0.815418	-3.41619	363	0.816002	1	1
15	2	0.825522	1	365	5	2	-5.78338	1.52797	-2.06036	-3.75338	364	1.05421	1	4
15	4	1.22803	0	366	5	2	-3.98109	-0.565348	1.52797	-5.78338	365	0.825522	1	2
15	4	1.02695	1	367	5	2	-2.85876	4.60833	-0.565348	-3.98109	366	1.22803	0	4
15	1	1.13809	1	368	5	2	-4.58757	-2.20268	4.60833	-2.85876	367	1.02695	1	4
15	1	0.881044	1	369	5	2	-4.35302	1.37545	-2.20268	-4.58757	368	1.13809	1	1
15	1	0.811116	1	370	5	2	-4.63117	0.521592	1.37545	-4.35302	369	0.881044	1	1
15	1	1.65935	1	371	5	2	-3.82483	4.49969	0.521592	-4.63117	370	0.811116	1	1
15	1	1.13068	1	372	5	2	-3.40731	-0.073575	4.49969	-3.82483	371	1.65935	1	1
15	1	0.873965	1	373	5	2	-4.73213	2.64166	-0.073575	-3.40731	372	1.13068	1	1
15	1	0.686443	1	374	5	2	-2.85644	3.71512	2.64166	-4.73213	373	0.873965	1	1
15	2	0.950323	0	375	5	2	-3.80611	2.14901	3.71512	-2.85644	374	0.686443	1	1
15	4	1.03397	1	376	5	2	-3.36059	4.75475	2.14901	-3.80611	375	0.950323	0	2
15	4	1.03357	1	377	5	2	-4.3369	1.33752	4.75475	-3.36059	376	1.03397	1	4
15	2	1.07411	1	378	5	2	-5.86347	1.21342	1.33752	-4.3369	377	1.03357	1	4
16	4	3.00571	1	379	5	2	-4.3345	-3.52336	1.21342	-5.86347	378	1.07411	1	2
16	2	0.901328	1	380	5	2	-3.85211	2.16558	-3.52336	-4.3345	379	3.00571	1	4
16	1	0.95091	1	383	5	2	-2.69172	3.14268	-1.9729	-2.52079	382	1.04011	1	2
16	2	0.817003	1	386	5	2	-3.62341	1.96518	2.48715	-3.87599	385	1.22789	1	2
16	1	0.957739	1	387	5	2	-4.61619	-1.01482	1.96518	-3.62341	386	0.817003	1	2
16	2	0.922451	1	388	5	2	-2.82641	-0.690094	-1.01482	-4.61619	387	0.957739	1	1
16	4	0.933388	0	392	5	2	-3.69694	2.04104	1.37828	-5.49212	391	1.04768	1	1
16	4	1.13402	1	393	5	2	-3.82951	-0.474907	2.04104	-3.69694	392	0.933388	0	4
16	4	0.944298	1	394	5	2	-6.13567	0.521007	-0.474907	-3.82951	393	1.13402	1	4
16	1	0.94347	1	395	5	2	-5.5559	-0.659065	0.521007	-6.13567	394	0.944298	1	4
16	4	0.866911	1	401	5	2	-3.30421	2.40644	0.0994816	-3.21546	400	0.725824	1	2
17	4	1.21446	0	404	5	2	-4.22062	-2.3025	-1.18558	-3.36971	403	0.811159	1	1
17	4	1.13867	1	405	5	2	-3.64803	-0.369896	-2.3025	-4.22062	404	1.21446	0	4
17	2	0.825223	1	406	5	2	-2.68858	0.732659	-0.369896	-3.64803	405	1.13867	1	4
17	1	0.840304	1	410	5	2	-3.87	-0.952096	-0.999032	-3.78877	409	1.85982	1	2
17	4	0.964912	1	411	5	2	-4.39111	-0.214485	-0.952096	-3.87	410	0.840304	1	1
17	2	0.825544	1	414	5	2	-3.61821	-5.32133	-6.90978	-5.13827	413	0.936781	1	2
17	1	0.645395	1	415	5	2	-3.30055	-1.49035	-5.32133	-3.61821	414	0.825544	1	2
17	1	0.71014	1	418	5	2	-5.12354	-0.341211	1.07492	-2.38841	417	0.868714	1	2
17	4	1.57467	0	419	5	2	-3.73415	-1.89822	-0.341211	-5.12354	418	0.71014	1	1
17	4	0.763633	1	422	5	2	-5.10699	-0.970537	-3.62801	-5.01781	421	0.793258	1	1
18	1	1.11028	1	430	5	2	-3.77033	-1.71627	-2.90918	-3.94061	429	0.957047	1	1
18	1	0.765366	1	433	5	2	-2.44983	1.8566	-0.919344	-2.98261	432	1.03902	0	4
18	4	3.25019	1	434	5	2	-3.68329	-0.786728	1.8566	-2.44983	433	0.765366	1	1
18	2	0.682257	1	435	5	2	-3.47683	-2.0516	-0.786728	-3.68329	434	3.25019	1	4
18	1	0.895612	1	436	5	2	-2.86494	-1.11865	-2.0516	-3.47683	435	0.682257	1	2
18	1	0.923031	1	443	5	2	-3.10422	-0.960583	0.0501723	-3.35478	442	1.06894	1	2
18	4	1.24206	1	444	5	2	-4.62928	-3.48144	-0.960583	-3.10422	443	0.923031	1	1
18	1	1.9234	1	449	5	2	-2.29419	-2.93647	0.104858	-3.66678	448	0.855667	1	1
18	2	1.02447	0	450	5	2	-3.31632	0.672957	-2.93647	-2.29419	449	1.9234	1	1
19	1	0.780208	1	451	5	2	-3.02693	-0.266928	0.672957	-3.31632	450	1.02447	0	2
19	1	2.67313	0	452	5	2	-2.60997	-3.0472	-0.266928	-3.02693	451	0.780208	1	1
19	4	1.35277	0	453	5	2	-4.87881	-1.48433	-3.0472	-2.60997	452	2.67313	0	1
19	4	0.971859	1	454	5	2	-4.22576	0.648905	-1.48433	-4.87881	453	1.35277	0	4
19	1	0.651701	1	455	5	2	-5.13673	-2.09301	0.648905	-4.22576	454	0.971859	1	4
19	2	0.686176	1	456	5	2	-3.1721	-1.31503	-2.09301	-5.13673	455	0.651701	1	1
19	1	0.99165	1	457	5	2	-5.26885	2.60787	-1.31503	-3.1721	456	0.686176	1	2
19	1	1.06691	1	458	5	2	-2.4281	-0.118546	2.60787	-5.26885	457	0.99165	1	1
19	2	1.10319	1	459	5	2	-3.97699	3.2557	-0.118546	-2.4281	458	1.06691	1	1
19	4	1.75966	0	464	5	2	-0.984763	0.748573	-2.12181	-1.66271	463	0.610032	1	1
19	1	0.971367	0	465	5	2	-0.476432	-0.43835	0.748573	-0.984763	464	1.75966	0	4
19	2	0.770156	1	466	5	2	-0.33627	0.687881	-0.43835	-0.476432	465	0.971367	0	1
19	1	1.03333	1	467	5	2	-2.06736	-1.53012	0.687881	-0.33627	466	0.770156	1	2
19	2	0.992488	1	468	5	2	-2.36196	3.1287	-1.53012	-2.06736	467	1.03333	1	1
19	4	0.87417	1	469	5	2	-3.58911	-1.58073	3.1287	-2.36196	468	0.992488	1	2
20	4	1.10294	1	475	5	2	-6.52818	0.442933	3.1038	-3.92317	474	1.23354	0	4
20	2	1.25937	1	476	5	2	-5.94305	-1.85944	0.442933	-6.52818	475	1.10294	1	4
20	2	0.825332	1	477	5	2	-6.42838	-0.277091	-1.85944	-5.94305	476	1.25937	1	2
20	4	0.902107	1	480	5	2	-3.39205	-1.33959	-1.72151	-5.71168	479	0.985071	0	4
20	1	0.839735	1	481	5	2	-3.61901	1.31503	-1.33959	-3.39205	480	0.902107	1	4
20	1	0.75581	1	482	5	2	-5.08915	-0.866738	1.31503	-3.61901	481	0.839735	1	1
20	2	1.22652	1	483	5	2	-4.38971	1.03552	-0.866738	-5.08915	482	0.75581	1	1
20	1	0.728671	1	484	5	2	-2.40071	0.706455	1.03552	-4.38971	483	1.22652	1	2
20	4	0.762673	1	485	5	2	-5.2889	-1.37213	0.706455	-2.40071	484	0.728671	1	1
20	4	1.15217	1	486	5	2	-4.18288	-0.0746646	-1.37213	-5.2889	485	0.762673	1	4
20	1	0.776001	1	491	5	2	-3.58599	0.852314	2.39317	-3.36712	490	0.846478	1	2
20	1	1.05952	1	492	5	2	-4.2378	-1.86374	0.852314	-3.58599	491	0.776001	1	1
20	1	1.13793	1	493	5	2	-4.09086	2.8983	-1.86374	-4.2378	492	1.05952	1	1
20	2	0.922851	1	497	5	2	-4.52029	-2.9808	0.232537	-0.163788	496	1.0887	1	2
20	4	1.2025	1	498	5	2	-3.49321	-3.33615	-2.9808	-4.52029	497	0.922851	1	2
21	2	0.762713	1	503	5	2	-3.18605	-0.598564	0.000250794	-2.42635	502	0.777648	1	2
21	4	0.950282	1	504	5	2	-1.99768	-2.09153	-0.598564	-3.18605	503	0.762713	1	2
21	4	0.901522	1	505	5	2	-2.11223	1.33381	-2.09153	-1.99768	504	0.950282	1	4
21	1	0.859973	1	506	5	2	-2.70646	-1.19829	1.33381	-2.11223	505	0.901522	1	4
21	4	1.18633	1	511	5	2	-3.67011	-2.55765	1.93696	-2.57871	510	1.29052	1	4
21	4	2.71471	1	512	5	2	-1.9004	-0.218594	-2.55765	-3.67011	511	1.18633	1	4
21	1	0.632585	1	513	5	2	-4.50783	-1.09376	-0.218594	-1.9004	512	2.71471	1	4
21	4	0.868367	0	514	5	2	-4.16835	-0.508631	-1.09376	-4.50783	513	0.632585	1	1
21	4	0.978198	1	515	5	2	-4.53308	-1.32322	-0.508631	-4.16835	514	0.868367	0	4
21	1	1.88139	1	516	5	2	-2.1882	-0.620215	-1.32322	-4.53308	515	0.978198	1	4
21	1	0.814873	1	517	5	2	-2.93625	-0.271825	-0.620215	-2.1882	516	1.88139	1	1
21	4	1.02802	1	518	5	2	-3.29998	2.13359	-0.271825	-2.93625	517	0.814873	1	1
22	4	1.42288	1	527	5	2	-2.33533	0.794483	-0.633338	-3.02584	526	0.811265	1	1
22	4	0.969487	1	534	5	2	-2.37522	3.62562	0.539754	-1.92354	533	2.37225	1	2
22	2	1.00537	0	537	5	2	-4.58884	-2.74665	0.283321	-3.54545	536	0.972099	1	4
22	2	1.25555	1	538	5	2	-3.26138	2.78459	-2.74665	-4.58884	537	1.00537	0	2
22	1	0.943825	1	539	5	2	-3.62337	-3.15688	2.78459	-3.26138	538	1.25555	1	2
22	2	0.968287	1	540	5	2	-2.66959	-2.23013	-3.15688	-3.62337	539	0.943825	1	1
22	1	1.5306	1	541	5	2	-4.06473	0.644637	-2.23013	-2.66959	540	0.968287	1	2
22	4	0.802181	1	545	5	2	-3.71539	-0.546921	0.425651	-2.17852	544	0.874427	0	4
23	4	2.60098	1	548	5	2	-1.59726	2.27936	-2.3087	-2.16311	547	1.10319	1	4
23	2	1.00944	1	549	5	2	-1.63886	1.07542	2.27936	-1.59726	548	2.60098	1	4
23	2	1.13097	1	550	5	2	-3.54351	-2.49864	1.07542	-1.63886	549	1.00944	1	2
23	1	0.874833	1	551	5	2	-6.5344	-0.302199	-2.49864	-3.54351	550	1.13097	1	2
23	1	0.679594	1	552	5	2	-2.63881	-2.58925	-0.302199	-6.5344	551	0.874833	1	1
23	2	1.74247	0	553	5	2	-4.94673	-3.29269	-2.58925	-2.63881	552	0.679594	1	1
23	4	0.937192	1	554	5	2	-5.89076	-2.45372	-3.29269	-4.94673	553	1.74247	0	2
23	1	0.880666	1	558	5	2	-3.53503	-2.72313	-3.42971	-3.73651	557	0.718144	1	1
23	4	0.978389	1	563	5	2	-4.5559	-0.427017	-0.998402	-3.92335	562	0.769498	0	4
23	2	1.21444	1	566	5	2	-4.87254	-1.94513	0.508191	-3.14838	565	0.69989	1	2
23	2	1.0524	1	567	5	2	-5.28249	-0.964877	-1.94513	-4.87254	566	1.21444	1	2
23	1	0.957118	1	568	5	2	-3.44983	-3.88032	-0.964877	-5.28249	567	1.0524	1	2
23	1	1.12493	1	569	5	2	-6.13084	1.0041	-3.88032	-3.44983	568	0.957118	1	1
23	4	1.04138	1	570	5	2	-3.88041	0.770339	1.0041	-6.13084	569	1.12493	1	1
24	1	0.673626	1	576	5	2	-3.6839	-2.11123	-1.33788	-2.28347	575	0.70164	1	2
24	2	1.73478	0	577	5	2	-2.82639	-1.89718	-2.11123	-3.6839	576	0.673626	1	1
24	1	0.797829	1	584	5	2	-3.79356	-0.965368	-0.164271	-3.31972	583	0.906594	1	4
24	1	1.06977	1	585	5	2	-3.61411	-2.5983	-0.965368	-3.79356	584	0.797829	1	1
24	4	1.09642	0	586	5	2	-5.22067	3.01194	-2.5983	-3.61411	585	1.06977	1	1
24	4	2.38819	1	587	5	2	-1.91401	-1.14688	3.01194	-5.22067	586	1.09642	0	4
24	2	0.929147	1	588	5	2	-2.59116	-2.93132	-1.14688	-1.91401	587	2.38819	1	4
24	2	0.819033	1	594	5	2	-4.40801	-2.03086	0.656949	-3.14204	593	0.866816	1	1
25	4	0.841109	1	595	5	2	-4.39603	-1.46701	-2.03086	-4.40801	594	0.819033	1	2
25	1	0.62325	1	596	5	2	-2.88433	1.2178	-1.46701	-4.39603	595	0.841109	1	4
25	4	0.901362	1	597	5	2	-4.96994	-1.76489	1.2178	-2.88433	596	0.62325	1	1
25	1	0.408399	1	598	5	2	-4.07001	0.035479	-1.76489	-4.96994	597	0.901362	1	4
25	2	0.665549	1	599	5	2	-2.5743	-1.47973	0.035479	-4.07001	598	0.408399	1	1
25	2	1.7919	0	600	5	2	-5.33409	-0.603307	-1.47973	-2.5743	599	0.665549	1	2
25	2	0.867028	1	601	5	2	-4.52776	1.06762	-0.603307	-5.33409	600	1.7919	0	2
25	1	1.04623	1	602	5	2	-2.59101	-0.602094	1.06762	-4.52776	601	0.867028	1	2
25	1	0.832076	1	603	5	2	-4.39245	-4.06602	-0.602094	-2.59101	602	1.04623	1	1
25	4	0.769829	1	604	5	2	-3.46024	-0.0402327	-4.06602	-4.39245	603	0.832076	1	1
25	4	0.920523	1	605	5	2	-3.43464	-0.819003	-0.0402327	-3.46024	604	0.769829	1	4
25	1	0.630888	1	606	5	2	-2.78646	1.97764	-0.819003	-3.43464	605	0.920523	1	4
25	4	1.08808	0	607	5	2	-4.13011	0.261024	1.97764	-2.78646	606	0.630888	1	1
25	4	0.971658	1	608	5	2	-0.622007	0.152026	0.261024	-4.13011	607	1.08808	0	4
25	4	2.64532	0	609	5	2	-3.81808	-4.16874	0.152026	-0.622007	608	0.971658	1	4
25	2	0.686153	1	610	5	2	-5.56626	-1.93349	-4.16874	-3.81808	609	2.64532	0	4
25	2	1.72077	0	611	5	2	-4.13941	-3.79671	-1.93349	-5.56626	610	0.686153	1	2
25	4	1.33241	1	612	5	2	-4.83623	-0.200439	-3.79671	-4.13941	611	1.72077	0	2
25	1	0.641324	1	613	5	2	-2.64399	-0.358239	-0.200439	-4.83623	612	1.33241	1	4
25	1	0.527275	1	614	5	2	-2.97816	-0.0481251	-0.358239	-2.64399	613	0.641324	1	1
25	2	0.867412	1	615	5	2	-4.58977	0.731811	-0.0481251	-2.97816	614	0.527275	1	1
25	1	0.825182	1	616	5	2	-4.12145	-0.687638	0.731811	-4.58977	615	0.867412	1	2
26	1	0.846164	1	624	5	2	-4.3452	2.55595	-1.47101	-3.87758	623	0.831635	1	2
26	2	1.47783	1	625	5	2	-4.94488	-1.1293	2.55595	-4.3452	624	0.846164	1	1
26	2	1.92269	0	626	5	2	-6.00971	-1.07154	-1.1293	-4.94488	625	1.47783	1	2
26	2	1.00013	1	630	5	2	-4.84107	-0.00769403	2.80977	-5.26007	629	0.695977	1	1
26	4	0.997725	1	631	5	2	-5.13866	-1.20441	-0.00769403	-4.84107	630	1.00013	1	2
26	2	0.971097	1	632	5	2	-4.43076	-3.4192	-1.20441	-5.13866	631	0.997725	1	4
26	2	0.847378	1	636	5	2	-4.43916	2.07631	-3.23649	-4.23953	635	1.40169	1	4
27	1	1.64512	1	662	5	2	-4.22447	2.46883	-1.84173	-2.79934	661	0.582689	1	1
27	2	1.03887	1	663	5	2	-5.88125	1.4943	2.46883	-4.22447	662	1.64512	1	1
27	2	0.901582	1	664	5	2	-7.53912	-3.5818	1.4943	-5.88125	663	1.03887	1	2
27	2	2.35388	0	665	5	2	-6.74512	-2.53938	-3.5818	-7.53912	664	0.901582	1	2
27	1	0.464678	1	666	5	2	-2.81564	0.0889122	-2.53938	-6.74512	665	2.35388	0	2
28	2	0.776121	1	675	5	2	-6.22604	-3.38798	-1.87995	-1.86143	674	0.8806	1	1
28	2	2.06885	1	679	5	2	-1.49111	0.277084	-2.17086	-4.68375	678	1.0476	0	4
28	1	0.804416	1	686	5	2	-3.18441	-0.537435	0.375046	-6.23272	685	6.60968	1	1
28	1	0.693912	1	687	5	2	-3.3679	0.119275	-0.537435	-3.18441	686	0.804416	1	1
29	2	1.28857	0	695	5	2	-1.79418	-1.70926	1.29709	-1.75423	694	1.7004	1	4
29	2	0.727742	1	696	5	2	-2.58284	-0.0279649	-1.70926	-1.79418	695	1.28857	0	2
29	1	0.651734	1	701	5	2	-2.3755	-2.28814	-2.46782	-2.95377	700	1.23914	1	4
29	1	0.85966	1	702	5	2	-2.46967	-3.19486	-2.28814	-2.3755	701	0.651734	1	1
29	4	1.3255	0	703	5	2	-1.81194	-2.46818	-3.19486	-2.46967	702	0.85966	1	1
1	1	1.71508	0	2	6	2	-4.00594	-0.527116	-3.23595	-5.46169	1	0.907418	0	1
1	4	5.95681	0	3	6	2	-4.80842	-0.831845	-0.527116	-4.00594	2	1.71508	0	1
1	4	1.81094	0	4	6	2	-4.26875	-5.44366	-0.831845	-4.80842	3	5.95681	0	4
1	1	1.31795	0	13	6	2	-4.50533	1.40674	-2.9163	-4.8832	12	2.0203	1	2
1	1	0.891418	1	16	6	2	-3.57014	-5.36109	-5.11369	-5.32492	15	0.693333	0	2
1	1	2.75459	1	17	6	2	-4.22747	-0.964177	-5.36109	-3.57014	16	0.891418	1	1
1	4	1.18046	1	18	6	2	-4.54573	-1.76744	-0.964177	-4.22747	17	2.75459	1	1
1	2	0.540258	0	19	6	2	-3.6525	-2.3532	-1.76744	-4.54573	18	1.18046	1	4
1	2	0.616736	1	20	6	2	-5.01674	-3.51982	-2.3532	-3.6525	19	0.540258	0	2
1	1	1.14506	0	23	6	2	-4.59023	-0.862774	-3.91319	-4.7117	22	1.35194	0	4
2	2	0.538014	0	26	6	2	-4.67098	-1.1005	-5.66911	-4.95086	25	0.721107	1	2
2	2	0.857754	0	27	6	2	-4.73806	-0.806498	-1.1005	-4.67098	26	0.538014	0	2
2	2	0.880341	1	28	6	2	-4.44666	1.04923	-0.806498	-4.73806	27	0.857754	0	2
2	1	0.88831	0	29	6	2	-3.2937	-1.74596	1.04923	-4.44666	28	0.880341	1	2
2	1	0.59572	1	30	6	2	-4.37949	-2.75444	-1.74596	-3.2937	29	0.88831	0	1
2	4	0.582359	1	31	6	2	-4.47426	-0.958709	-2.75444	-4.37949	30	0.59572	1	1
2	1	0.679116	1	32	6	2	-3.08088	-1.19863	-0.958709	-4.47426	31	0.582359	1	4
2	4	0.694921	1	33	6	2	-4.30063	-2.06047	-1.19863	-3.08088	32	0.679116	1	1
2	1	0.721108	1	34	6	2	-3.98534	-4.47635	-2.06047	-4.30063	33	0.694921	1	4
2	1	0.666112	0	37	6	2	-3.91838	-2.05782	-1.92529	-5.3186	36	0.477733	1	4
2	2	0.596028	1	38	6	2	-4.96784	-2.16146	-2.05782	-3.91838	37	0.666112	0	1
2	2	0.686013	1	39	6	2	-4.2396	-4.62815	-2.16146	-4.96784	38	0.596028	1	2
2	1	0.866573	1	40	6	2	-4.76323	-0.645965	-4.62815	-4.2396	39	0.686013	1	2
2	2	0.561252	1	41	6	2	-4.16298	-0.899427	-0.645965	-4.76323	40	0.866573	1	1
2	4	0.711656	1	42	6	2	-3.68836	-0.653232	-0.899427	-4.16298	41	0.561252	1	2
2	1	0.387664	1	43	6	2	-4.6171	-1.88928	-0.653232	-3.68836	42	0.711656	1	4
2	4	0.637732	1	44	6	2	-4.03676	-0.620869	-1.88928	-4.6171	43	0.387664	1	1
2	2	0.47191	1	45	6	2	-3.85044	-2.01138	-0.620869	-4.03676	44	0.637732	1	4
2	1	0.512524	0	48	6	2	-4.62257	-1.12519	-1.82895	-5.41125	47	0.880507	1	4
3	4	0.582593	1	52	6	2	-4.68258	-1.19304	-1.47699	-4.81683	51	0.707149	1	2
3	1	0.932774	1	53	6	2	-4.27024	0.389181	-1.19304	-4.68258	52	0.582593	1	4
3	2	0.749175	1	56	6	2	-4.171	-2.16606	-4.61256	-4.39516	55	0.422789	1	2
3	2	0.457008	1	57	6	2	-4.60671	0.532196	-2.16606	-4.171	56	0.749175	1	2
3	4	0.471519	1	58	6	2	-4.84814	-2.19312	0.532196	-4.60671	57	0.457008	1	2
3	1	0.582018	1	59	6	2	-3.81467	-3.4205	-2.19312	-4.84814	58	0.471519	1	4
3	1	0.450004	1	60	6	2	-3.64402	-2.14095	-3.4205	-3.81467	59	0.582018	1	1
3	4	0.71422	1	63	6	2	-5.42314	-2.02066	-1.9263	-4.32814	62	0.665483	1	4
3	4	0.377051	0	66	6	2	-3.54536	-1.53149	-2.40906	-3.97039	65	0.575712	1	1
3	4	0.74022	1	67	6	2	-5.34239	-2.75031	-1.53149	-3.54536	66	0.377051	0	4
3	1	0.366802	1	70	6	2	-4.21021	-1.9451	-3.40696	-3.37586	69	0.638321	1	2
4	1	0.623339	1	73	6	2	-4.3965	-2.45233	-3.11134	-4.26505	72	0.665293	1	1
4	2	0.630245	1	74	6	2	-3.37331	-4.93673	-2.45233	-4.3965	73	0.623339	1	1
4	2	0.666347	0	75	6	2	-4.41097	-0.314698	-4.93673	-3.37331	74	0.630245	1	2
4	4	1.12272	0	76	6	2	-4.56928	0.442814	-0.314698	-4.41097	75	0.666347	0	2
4	2	0.873875	1	77	6	2	-3.16601	0.28747	0.442814	-4.56928	76	1.12272	0	4
4	4	0.70779	0	82	6	2	-3.28744	-3.961	-1.11483	-5.00926	81	0.714486	1	2
4	1	0.540502	0	83	6	2	-3.76535	-0.440894	-3.961	-3.28744	82	0.70779	0	4
4	4	0.853139	1	84	6	2	-3.76175	-3.39754	-0.440894	-3.76535	83	0.540502	0	1
4	1	0.573017	0	87	6	2	-3.81299	-1.09498	-3.29279	-3.74481	86	0.36054	1	1
4	2	0.64611	1	88	6	2	-3.32971	-2.3604	-1.09498	-3.81299	87	0.573017	0	1
4	1	0.429056	1	89	6	2	-3.75021	-1.6038	-2.3604	-3.32971	88	0.64611	1	2
4	4	0.88349	1	94	6	2	-3.89654	-0.95125	-3.5421	-4.4661	93	0.760745	1	4
4	2	0.380916	1	95	6	2	-3.84743	-4.83373	-0.95125	-3.89654	94	0.88349	1	4
4	4	0.909132	0	96	6	2	-4.53858	-2.45392	-4.83373	-3.84743	95	0.380916	1	2
5	4	0.790477	0	97	6	2	-3.78998	-1.07767	-2.45392	-4.53858	96	0.909132	0	4
5	2	0.679606	1	98	6	2	-4.57455	-1.21943	-1.07767	-3.78998	97	0.790477	0	4
5	2	0.824901	1	99	6	2	-3.21474	-2.99858	-1.21943	-4.57455	98	0.679606	1	2
5	1	0.464154	1	100	6	2	-3.04841	-0.985533	-2.99858	-3.21474	99	0.824901	1	2
5	2	0.519724	0	101	6	2	-3.28245	-1.31398	-0.985533	-3.04841	100	0.464154	1	1
5	2	0.746742	1	102	6	2	-4.57405	-3.66656	-1.31398	-3.28245	101	0.519724	0	2
5	1	0.832004	0	103	6	2	-4.3818	-2.96161	-3.66656	-4.57405	102	0.746742	1	2
5	4	0.665907	1	104	6	2	-4.74145	-0.700809	-2.96161	-4.3818	103	0.832004	0	1
5	2	0.429363	1	107	6	2	-3.76817	-1.74514	1.13089	-3.6187	106	0.651721	1	2
5	2	0.40912	1	108	6	2	-4.75925	-1.18728	-1.74514	-3.76817	107	0.429363	1	2
5	4	0.694307	1	109	6	2	-3.32804	-4.34468	-1.18728	-4.75925	108	0.40912	1	2
5	1	0.781774	1	112	6	2	-4.42036	-3.04967	-1.49845	-4.22574	111	0.721058	1	4
5	4	0.839431	0	113	6	2	-4.98415	0.362979	-3.04967	-4.42036	112	0.781774	1	1
5	1	0.623447	1	114	6	2	-3.93383	-2.41527	0.362979	-4.98415	113	0.839431	0	4
5	2	0.346016	1	115	6	2	-3.61928	-0.471903	-2.41527	-3.93383	114	0.623447	1	1
5	1	0.873898	1	116	6	2	-3.56238	-2.20584	-0.471903	-3.61928	115	0.346016	1	2
5	4	0.770303	0	117	6	2	-3.87405	-3.09958	-2.20584	-3.56238	116	0.873898	1	1
5	1	0.777036	1	118	6	2	-3.37393	-3.88211	-3.09958	-3.87405	117	0.770303	0	4
6	1	0.290798	1	121	6	2	-5.81958	-1.63888	-0.256794	-4.41803	120	0.380453	1	1
6	1	0.713539	1	125	6	2	-5.13532	-0.988238	-3.07686	-5.61652	124	0.874423	1	4
6	1	0.415703	1	126	6	2	-5.58403	-4.79277	-0.988238	-5.13532	125	0.713539	1	1
6	4	0.623824	1	129	6	2	-4.62644	-3.93281	-3.3314	-4.32748	128	1.14548	1	2
6	1	0.63885	1	132	6	2	-4.46447	-2.98882	-3.52693	-4.40203	131	0.84671	0	4
6	4	0.712532	1	133	6	2	-4.19369	-2.82969	-2.98882	-4.46447	132	0.63885	1	1
6	2	0.682456	1	134	6	2	-4.18587	-2.15765	-2.82969	-4.19369	133	0.712532	1	4
6	2	0.638122	1	138	6	2	-4.27133	-2.12959	-1.21963	-3.85976	137	0.615251	1	2
6	2	0.575315	1	139	6	2	-4.21603	-0.964355	-2.12959	-4.27133	138	0.638122	1	2
6	4	0.762801	1	142	6	2	-3.85581	-2.84816	-3.87098	-4.28811	141	0.602946	0	4
7	4	0.485269	1	145	6	2	-4.66449	0.790712	-5.73277	-3.71718	144	0.471238	1	2
7	2	0.926501	0	150	6	2	-3.27709	-3.36109	-1.41371	-4.16205	149	0.658565	0	1
7	4	1.04783	1	153	6	2	-3.28106	-2.37419	-1.5114	-3.85498	152	0.650936	1	4
7	2	0.548328	1	156	6	2	-3.57896	-1.9952	-0.255489	-3.52308	155	0.408424	1	1
7	4	0.555221	1	157	6	2	-3.92636	0.593045	-1.9952	-3.57896	156	0.548328	1	2
7	4	1.08039	1	158	6	2	-3.05705	-4.57128	0.593045	-3.92636	157	0.555221	1	4
7	4	0.700511	1	159	6	2	-2.79496	1.49695	-4.57128	-3.05705	158	1.08039	1	4
7	2	0.811542	0	160	6	2	-3.30695	0.177159	1.49695	-2.79496	159	0.700511	1	4
7	4	0.936221	0	164	6	2	-3.77071	-2.29299	-1.34827	-3.50854	163	0.967361	0	4
7	2	0.99107	1	165	6	2	-3.32522	-2.23306	-2.29299	-3.77071	164	0.936221	0	4
7	2	0.568205	1	166	6	2	-2.19207	-1.11376	-2.23306	-3.32522	165	0.99107	1	2
7	2	1.04069	1	167	6	2	-3.13982	-2.29284	-1.11376	-2.19207	166	0.568205	1	2
7	2	0.728114	1	168	6	2	-3.45307	-4.60601	-2.29284	-3.13982	167	1.04069	1	2
8	2	0.518194	1	169	6	2	-3.73717	-0.40502	-4.60601	-3.45307	168	0.728114	1	2
8	1	0.679791	1	170	6	2	-2.66992	-0.166015	-0.40502	-3.73717	169	0.518194	1	2
8	4	0.631185	1	171	6	2	-3.18189	0.839679	-0.166015	-2.66992	170	0.679791	1	1
8	2	0.604097	1	174	6	2	-2.96871	-0.882127	-0.680768	-3.53852	173	0.423123	1	1
8	1	0.804385	1	175	6	2	-3.00197	-1.46323	-0.882127	-2.96871	174	0.604097	1	2
8	1	0.575318	1	176	6	2	-3.28907	-4.06108	-1.46323	-3.00197	175	0.804385	1	1
8	2	0.69738	1	177	6	2	-2.9871	-1.87567	-4.06108	-3.28907	176	0.575318	1	1
8	4	0.887431	1	178	6	2	-4.06726	-0.375406	-1.87567	-2.9871	177	0.69738	1	2
8	4	0.593911	1	179	6	2	-3.46497	-3.36248	-0.375406	-4.06726	178	0.887431	1	4
8	1	1.11701	1	180	6	2	-3.27264	-3.02194	-3.36248	-3.46497	179	0.593911	1	4
8	4	0.881347	1	181	6	2	-4.15962	-1.36334	-3.02194	-3.27264	180	1.11701	1	1
8	2	0.503166	1	182	6	2	-3.56386	0.159498	-1.36334	-4.15962	181	0.881347	1	4
8	4	0.492105	1	183	6	2	-3.13793	-0.561444	0.159498	-3.56386	182	0.503166	1	2
8	4	0.617334	1	184	6	2	-3.10136	-3.16252	-0.561444	-3.13793	183	0.492105	1	4
8	4	0.533626	1	191	6	2	-3.66387	1.44201	0.808466	-3.24446	190	0.926087	1	4
8	1	0.325821	1	192	6	2	-2.01457	-2.6836	1.44201	-3.66387	191	0.533626	1	4
9	4	0.884508	1	193	6	2	-3.23871	0.437285	-2.6836	-2.01457	192	0.325821	1	1
9	4	0.464989	0	194	6	2	-4.1142	-0.00876618	0.437285	-3.23871	193	0.884508	1	4
9	2	0.46918	1	195	6	2	-3.68409	-1.43134	-0.00876618	-4.1142	194	0.464989	0	4
9	2	0.686053	1	196	6	2	-3.71492	-1.36056	-1.43134	-3.68409	195	0.46918	1	2
9	4	0.589425	1	197	6	2	-4.07003	-0.618814	-1.36056	-3.71492	196	0.686053	1	2
9	1	0.610482	1	198	6	2	-3.10923	-1.59991	-0.618814	-4.07003	197	0.589425	1	4
9	1	0.483341	1	201	6	2	-2.79546	2.04679	0.636793	-3.84704	200	0.561059	1	1
9	2	0.686968	1	202	6	2	-3.07725	-2.08922	2.04679	-2.79546	201	0.483341	1	1
9	4	0.641104	1	203	6	2	-2.82881	-0.669872	-2.08922	-3.07725	202	0.686968	1	2
9	1	0.71484	1	204	6	2	-2.35203	0.483755	-0.669872	-2.82881	203	0.641104	1	4
9	4	1.00622	1	205	6	2	-3.12771	-0.375664	0.483755	-2.35203	204	0.71484	1	1
9	1	0.580641	1	208	6	2	-2.94363	-3.61317	-1.10093	-3.07506	207	0.576306	1	4
9	2	0.705868	1	209	6	2	-3.93993	-1.74594	-3.61317	-2.94363	208	0.580641	1	1
9	4	0.617078	1	210	6	2	-3.14614	-0.000604031	-1.74594	-3.93993	209	0.705868	1	2
9	4	0.880523	0	211	6	2	-2.67373	-1.86723	-0.000604031	-3.14614	210	0.617078	1	4
9	2	0.551799	1	212	6	2	-2.56735	-3.4542	-1.86723	-2.67373	211	0.880523	0	4
9	2	1.17335	1	213	6	2	-2.79963	-2.14343	-3.4542	-2.56735	212	0.551799	1	2
9	1	0.526425	1	214	6	2	-2.81807	-4.63917	-2.14343	-2.79963	213	1.17335	1	2
9	1	0.515528	1	215	6	2	-2.93879	-1.25311	-4.63917	-2.81807	214	0.526425	1	1
9	2	0.852789	1	216	6	2	-2.30242	0.42719	-1.25311	-2.93879	215	0.515528	1	1
10	4	0.617581	1	217	6	2	-2.56262	-1.21577	0.42719	-2.30242	216	0.852789	1	2
10	4	0.634073	1	218	6	2	-3.58997	-1.62661	-1.21577	-2.56262	217	0.617581	1	4
10	2	0.899037	0	219	6	2	-2.75811	0.137215	-1.62661	-3.58997	218	0.634073	1	4
10	1	0.864256	1	220	6	2	-2.58252	-0.425142	0.137215	-2.75811	219	0.899037	0	2
10	2	0.66605	1	221	6	2	-2.285	-0.521225	-0.425142	-2.58252	220	0.864256	1	1
10	1	0.429407	1	222	6	2	-3.50669	-2.56042	-0.521225	-2.285	221	0.66605	1	2
10	1	0.387447	1	223	6	2	-2.45835	0.341478	-2.56042	-3.50669	222	0.429407	1	1
10	2	0.985561	0	224	6	2	-3.41686	1.41473	0.341478	-2.45835	223	0.387447	1	1
10	4	0.873577	1	225	6	2	-2.79979	-1.83099	1.41473	-3.41686	224	0.985561	0	2
10	1	0.393011	1	226	6	2	-3.18822	-0.639562	-1.83099	-2.79979	225	0.873577	1	4
10	2	1.13123	1	227	6	2	-3.21281	1.23049	-0.639562	-3.18822	226	0.393011	1	1
10	1	0.616929	1	228	6	2	-3.24027	-2.19898	1.23049	-3.21281	227	1.13123	1	2
10	4	0.651402	1	229	6	2	-2.76696	-1.7206	-2.19898	-3.24027	228	0.616929	1	1
10	4	0.718332	1	230	6	2	-2.32146	-3.98418	-1.7206	-2.76696	229	0.651402	1	4
10	1	0.568148	1	231	6	2	-2.8834	-2.36651	-3.98418	-2.32146	230	0.718332	1	4
10	2	0.497558	1	232	6	2	-2.91189	1.6007	-2.36651	-2.8834	231	0.568148	1	1
10	1	0.659281	1	233	6	2	-2.82189	1.15434	1.6007	-2.91189	232	0.497558	1	2
10	2	0.669786	1	234	6	2	-1.82476	-1.88696	1.15434	-2.82189	233	0.659281	1	1
10	2	0.773541	0	235	6	2	-2.77984	-1.22226	-1.88696	-1.82476	234	0.669786	1	2
10	4	0.678292	1	236	6	2	-1.92526	-3.42701	-1.22226	-2.77984	235	0.773541	0	2
10	4	0.503148	1	239	6	2	-2.12953	-5.65608	-2.00199	-2.49153	238	0.603816	1	1
10	2	0.61291	0	240	6	2	-2.68686	-2.44986	-5.65608	-2.12953	239	0.503148	1	4
11	2	0.839322	0	241	6	2	-5.95217	-0.920418	-2.44986	-2.68686	240	0.61291	0	2
11	4	0.526552	1	242	6	2	-4.32201	-4.24514	-0.920418	-5.95217	241	0.839322	0	2
11	2	0.665921	1	243	6	2	-5.2715	-2.1135	-4.24514	-4.32201	242	0.526552	1	4
11	4	0.657253	1	244	6	2	-6.58651	-1.47404	-2.1135	-5.2715	243	0.665921	1	2
11	2	0.844073	1	247	6	2	-4.42728	-2.46902	-4.74874	-5.76426	246	0.663959	1	1
11	4	0.637629	1	248	6	2	-6.11498	-0.917989	-2.46902	-4.42728	247	0.844073	1	2
11	4	0.697115	0	249	6	2	-5.60116	0.538182	-0.917989	-6.11498	248	0.637629	1	4
11	2	0.621225	1	250	6	2	-4.27171	-2.06162	0.538182	-5.60116	249	0.697115	0	4
11	4	0.519904	1	251	6	2	-4.59916	-1.63325	-2.06162	-4.27171	250	0.621225	1	2
11	2	0.849043	1	252	6	2	-5.09346	-3.80968	-1.63325	-4.59916	251	0.519904	1	4
11	2	0.510389	0	253	6	2	-4.33561	0.139653	-3.80968	-5.09346	252	0.849043	1	2
11	1	0.584097	1	254	6	2	-4.45319	-1.75117	0.139653	-4.33561	253	0.510389	0	2
11	4	0.651699	1	257	6	2	-4.68888	1.12313	-1.05464	-5.7412	256	0.457531	1	4
11	1	0.547954	1	258	6	2	-4.72678	-1.41044	1.12313	-4.68888	257	0.651699	1	4
11	4	0.609905	0	259	6	2	-5.11875	-1.13124	-1.41044	-4.72678	258	0.547954	1	1
11	1	0.721145	0	260	6	2	-4.4402	-1.60491	-1.13124	-5.11875	259	0.609905	0	4
11	2	0.63772	1	261	6	2	-4.24273	-2.30232	-1.60491	-4.4402	260	0.721145	0	1
11	2	0.505968	1	262	6	2	-5.58905	-3.20725	-2.30232	-4.24273	261	0.63772	1	2
11	1	0.499318	1	263	6	2	-3.81121	1.36731	-3.20725	-5.58905	262	0.505968	1	2
11	1	0.658492	1	264	6	2	-4.39567	-1.23524	1.36731	-3.81121	263	0.499318	1	1
12	1	0.492141	1	265	6	2	-5.09695	-0.606795	-1.23524	-4.39567	264	0.658492	1	1
12	2	0.700496	1	266	6	2	-4.0694	-1.1179	-0.606795	-5.09695	265	0.492141	1	1
12	4	0.894492	1	267	6	2	-4.87456	-0.140817	-1.1179	-4.0694	266	0.700496	1	2
12	4	0.450488	1	268	6	2	-4.89458	-3.0687	-0.140817	-4.87456	267	0.894492	1	4
12	2	0.672815	1	269	6	2	-3.88967	0.583325	-3.0687	-4.89458	268	0.450488	1	4
12	1	0.64072	1	270	6	2	-4.35611	1.12921	0.583325	-3.88967	269	0.672815	1	2
12	2	0.659279	1	273	6	2	-3.05519	-0.0682604	1.16455	-3.05359	272	0.762959	1	1
12	4	0.721137	1	274	6	2	-3.52797	-3.84245	-0.0682604	-3.05519	273	0.659279	1	2
12	2	0.777101	1	275	6	2	-4.1196	-3.42873	-3.84245	-3.52797	274	0.721137	1	4
12	1	0.596682	1	276	6	2	-3.52011	-0.325958	-3.42873	-4.1196	275	0.777101	1	2
12	2	0.84373	0	277	6	2	-3.9447	-1.89676	-0.325958	-3.52011	276	0.596682	1	1
12	4	0.58257	1	278	6	2	-4.35634	-4.78141	-1.89676	-3.9447	277	0.84373	0	2
12	2	0.956994	1	279	6	2	-3.53671	-0.114486	-4.78141	-4.35634	278	0.58257	1	4
12	2	0.714034	0	280	6	2	-4.06514	-1.70931	-0.114486	-3.53671	279	0.956994	1	2
12	4	0.68738	1	281	6	2	-3.73765	-0.830875	-1.70931	-4.06514	280	0.714034	0	2
12	2	0.929195	1	282	6	2	-2.70315	-2.66167	-0.830875	-3.73765	281	0.68738	1	4
12	4	1.05149	0	283	6	2	-3.66592	-5.84757	-2.66167	-2.70315	282	0.929195	1	2
12	1	0.651917	1	284	6	2	-3.25061	-2.80931	-5.84757	-3.66592	283	1.05149	0	4
12	4	0.818869	0	287	6	2	-3.4653	-2.1184	-4.25233	-4.02483	286	0.775382	1	4
12	1	0.92928	1	288	6	2	-3.17509	-2.59375	-2.1184	-3.4653	287	0.818869	0	4
13	2	0.436168	1	289	6	2	-3.65296	-4.77486	-2.59375	-3.17509	288	0.92928	1	1
13	4	0.707645	1	290	6	2	-3.78782	0.202569	-4.77486	-3.65296	289	0.436168	1	2
13	2	0.485286	1	294	6	2	-2.62226	-0.918132	-2.90019	-2.64206	293	0.623771	1	1
13	2	1.08872	1	295	6	2	-3.19461	-3.64161	-0.918132	-2.62226	294	0.485286	1	2
13	4	0.53064	0	296	6	2	-3.258	-0.279545	-3.64161	-3.19461	295	1.08872	1	2
13	4	0.991849	1	297	6	2	-3.33369	-4.34419	-0.279545	-3.258	296	0.53064	0	4
13	1	0.552285	1	300	6	2	-3.31475	-2.41163	-5.75105	-3.39778	299	0.575208	1	2
13	1	0.638107	1	301	6	2	-2.16728	-3.85131	-2.41163	-3.31475	300	0.552285	1	1
13	2	0.748604	1	302	6	2	-2.17233	0.395125	-3.85131	-2.16728	301	0.638107	1	1
13	1	0.817959	1	303	6	2	-3.23701	-0.194862	0.395125	-2.17233	302	0.748604	1	2
13	4	0.707025	1	304	6	2	-3.99267	-2.08163	-0.194862	-3.23701	303	0.817959	1	1
13	2	0.909314	1	305	6	2	-2.80095	-3.51362	-2.08163	-3.99267	304	0.707025	1	4
13	4	0.776908	0	308	6	2	-2.95022	-0.596071	0.992755	-3.72053	307	0.542034	1	4
13	4	0.644819	1	309	6	2	-4.07499	-0.456971	-0.596071	-2.95022	308	0.776908	0	4
13	2	1.08859	1	310	6	2	-3.72923	-1.68293	-0.456971	-4.07499	309	0.644819	1	4
13	1	0.582645	1	311	6	2	-3.28111	-2.83252	-1.68293	-3.72923	310	1.08859	1	2
13	2	0.991722	1	312	6	2	-3.3917	0.512702	-2.83252	-3.28111	311	0.582645	1	1
14	4	0.576472	0	313	6	2	-1.7406	-3.84579	0.512702	-3.3917	312	0.991722	1	2
14	4	1.13585	0	314	6	2	-2.86199	-1.85172	-3.84579	-1.7406	313	0.576472	0	4
14	1	0.828159	1	315	6	2	-3.36999	0.809476	-1.85172	-2.86199	314	1.13585	0	4
14	1	0.493431	1	316	6	2	-3.86734	-1.28146	0.809476	-3.36999	315	0.828159	1	1
14	2	0.699987	1	317	6	2	-2.93527	2.25237	-1.28146	-3.86734	316	0.493431	1	1
14	1	0.970765	1	318	6	2	-3.87151	-0.960633	2.25237	-2.93527	317	0.699987	1	2
14	2	0.619536	1	319	6	2	-3.11131	-3.02264	-0.960633	-3.87151	318	0.970765	1	1
14	1	0.444352	1	320	6	2	-3.08928	-0.870059	-3.02264	-3.11131	319	0.619536	1	2
14	1	0.574394	1	321	6	2	-2.65843	-3.7583	-0.870059	-3.08928	320	0.444352	1	1
14	4	0.617068	1	322	6	2	-2.86315	-2.46715	-3.7583	-2.65843	321	0.574394	1	1
14	2	0.756453	1	323	6	2	-2.94276	-1.2745	-2.46715	-2.86315	322	0.617068	1	4
14	1	0.707113	1	324	6	2	-3.85414	-2.03557	-1.2745	-2.94276	323	0.756453	1	2
14	4	1.79047	1	328	6	2	-3.60634	-1.33017	-0.561155	-2.5497	327	0.638358	1	1
14	2	0.543715	0	329	6	2	-3.82303	-1.34515	-1.33017	-3.60634	328	1.79047	1	4
14	1	0.617235	1	330	6	2	-2.87322	-3.21062	-1.34515	-3.82303	329	0.543715	0	2
14	4	1.42937	1	331	6	2	-4.25385	-1.53753	-3.21062	-2.87322	330	0.617235	1	1
14	4	0.559364	1	332	6	2	-3.11076	-1.01745	-1.53753	-4.25385	331	1.42937	1	4
14	2	0.694136	1	333	6	2	-3.75021	-2.95859	-1.01745	-3.11076	332	0.559364	1	4
14	4	0.671385	1	334	6	2	-2.96548	-1.48483	-2.95859	-3.75021	333	0.694136	1	2
14	4	0.464066	1	335	6	2	-3.27499	-3.62809	-1.48483	-2.96548	334	0.671385	1	4
14	2	0.790603	1	336	6	2	-1.85035	-1.47327	-3.62809	-3.27499	335	0.464066	1	4
15	1	0.527095	1	337	6	2	-3.44786	0.54266	-1.47327	-1.85035	336	0.790603	1	2
15	2	0.596292	1	338	6	2	-3.04439	-2.27026	0.54266	-3.44786	337	0.527095	1	1
15	4	0.538793	1	339	6	2	-3.42559	1.07324	-2.27026	-3.04439	338	0.596292	1	2
15	4	0.887418	1	340	6	2	-3.27004	-1.66697	1.07324	-3.42559	339	0.538793	1	4
15	4	0.643422	1	341	6	2	-2.86678	-2.85006	-1.66697	-3.27004	340	0.887418	1	4
15	1	0.506568	1	342	6	2	-3.91016	0.197436	-2.85006	-2.86678	341	0.643422	1	4
15	2	0.718093	0	343	6	2	-2.80744	-2.9874	0.197436	-3.91016	342	0.506568	1	1
15	4	0.617636	1	344	6	2	-2.94354	-3.91444	-2.9874	-2.80744	343	0.718093	0	2
15	2	0.665205	1	345	6	2	-3.20868	-2.63491	-3.91444	-2.94354	344	0.617636	1	4
15	1	0.547247	1	346	6	2	-2.70528	-1.17929	-2.63491	-3.20868	345	0.665205	1	2
15	2	0.530956	1	349	6	2	-4.02976	-1.30188	-2.7027	-2.58458	348	0.776603	1	2
15	2	0.595952	1	350	6	2	-3.00472	-2.3442	-1.30188	-4.02976	349	0.530956	1	2
15	1	0.503676	1	351	6	2	-3.01093	0.0516347	-2.3442	-3.00472	350	0.595952	1	2
15	1	0.526716	0	352	6	2	-3.36221	0.859102	0.0516347	-3.01093	351	0.503676	1	1
15	1	0.700901	1	353	6	2	-2.53932	1.05389	0.859102	-3.36221	352	0.526716	0	1
15	2	0.588978	1	354	6	2	-2.82376	-2.29892	1.05389	-2.53932	353	0.700901	1	1
15	4	0.52475	1	355	6	2	-3.56554	-2.05951	-2.29892	-2.82376	354	0.588978	1	2
15	4	0.666477	1	356	6	2	-3.55067	-3.99216	-2.05951	-3.56554	355	0.52475	1	4
15	1	0.68801	1	360	6	2	-3.03282	-2.82654	-1.50534	-3.06508	359	0.53452	1	1
16	2	0.79754	1	364	6	2	-3.53176	-1.37524	1.07846	-3.10285	363	0.554612	0	4
16	4	0.631175	1	365	6	2	-3.57594	-2.47138	-1.37524	-3.53176	364	0.79754	1	2
16	2	0.450796	1	368	6	2	-3.40367	-0.425632	-3.77406	-2.28425	367	0.929049	1	4
16	4	0.541298	1	372	6	2	-3.89844	-1.84289	-0.120291	-2.96621	371	0.596002	1	1
16	4	1.17311	0	375	6	2	-3.55001	0.20533	-3.14341	-2.30259	374	0.618914	1	2
16	4	1.07585	1	378	6	2	-2.96316	-1.7222	-2.87818	-1.12445	377	0.483085	1	2
16	2	0.873795	1	383	6	2	-1.89032	-3.94816	-3.75297	-1.55302	382	0.638557	1	2
17	2	0.790667	1	386	6	2	-0.280325	-0.872689	-4.65261	-3.57117	385	0.474088	1	4
17	4	0.60924	0	387	6	2	-1.50183	-1.27627	-0.872689	-0.280325	386	0.790667	1	2
17	4	0.499415	1	394	6	2	-2.47967	-1.7669	-2.79151	-1.47675	393	0.645511	1	2
17	4	0.721409	0	395	6	2	-1.33932	-5.14913	-1.7669	-2.47967	394	0.499415	1	4
17	1	0.548729	1	398	6	2	-2.44615	-1.07484	-3.28539	-2.40323	397	0.687822	1	4
17	4	0.673068	1	399	6	2	-1.19718	-4.64252	-1.07484	-2.44615	398	0.548729	1	1
18	1	0.566148	1	410	6	2	-1.45041	-4.97328	-1.56619	-2.01313	409	0.713802	1	4
18	4	0.65844	1	411	6	2	-2.99562	-0.856041	-4.97328	-1.45041	410	0.566148	1	1
18	1	0.415305	1	412	6	2	-2.30653	-4.61687	-0.856041	-2.99562	411	0.65844	1	4
18	2	0.621679	1	413	6	2	-1.25324	-1.58048	-4.61687	-2.30653	412	0.415305	1	1
18	1	0.642663	1	417	6	2	-3.13616	-0.80624	-1.05322	-1.83574	416	1.08946	1	4
18	2	0.580065	1	418	6	2	-2.56246	-1.77089	-0.80624	-3.13616	417	0.642663	1	1
18	1	0.845839	1	419	6	2	-2.30779	-0.428304	-1.77089	-2.56246	418	0.580065	1	2
18	1	0.899284	1	420	6	2	-2.87202	-1.83772	-0.428304	-2.30779	419	0.845839	1	1
18	2	0.534875	1	421	6	2	-1.74904	-4.63373	-1.83772	-2.87202	420	0.899284	1	1
18	4	0.582229	1	422	6	2	-1.6511	-2.03581	-4.63373	-1.74904	421	0.534875	1	2
18	2	0.706633	1	423	6	2	-1.59167	-2.09418	-2.03581	-1.6511	422	0.582229	1	4
18	4	0.748452	1	424	6	2	-2.2115	0.623034	-2.09418	-1.59167	423	0.706633	1	2
18	4	0.603552	1	425	6	2	-1.12024	-1.20247	0.623034	-2.2115	424	0.748452	1	4
18	2	0.839168	1	426	6	2	-2.36318	-1.35034	-1.20247	-1.12024	425	0.603552	1	4
18	1	0.665445	1	427	6	2	-0.838307	-1.76266	-1.35034	-2.36318	426	0.839168	1	2
18	2	0.607183	1	428	6	2	-2.21481	-0.772508	-1.76266	-0.838307	427	0.665445	1	1
18	1	0.409217	1	431	6	2	-2.5599	0.0160824	-0.432546	-3.08813	430	0.512503	1	2
18	4	0.554516	0	432	6	2	-2.17806	0.652139	0.0160824	-2.5599	431	0.409217	1	1
19	4	0.563864	1	435	6	2	-1.94401	-2.31852	-1.79973	-2.3656	434	0.637747	1	4
19	2	0.67079	0	436	6	2	-2.79077	0.247107	-2.31852	-1.94401	435	0.563864	1	4
19	1	0.692647	1	437	6	2	-1.72935	-1.41555	0.247107	-2.79077	436	0.67079	0	2
19	4	0.672395	1	440	6	2	-2.52199	-2.20232	0.130027	-3.80082	439	0.638185	1	2
19	4	0.611186	1	443	6	2	-2.41427	0.719664	-1.52674	-2.5635	442	0.651425	1	2
19	2	0.637415	1	444	6	2	-2.09257	-3.15768	0.719664	-2.41427	443	0.611186	1	4
19	4	0.762727	0	445	6	2	-2.20204	-0.733685	-3.15768	-2.09257	444	0.637415	1	2
19	4	0.588795	1	448	6	2	-2.44392	0.24405	0.140498	-2.24195	447	0.554081	1	1
19	4	0.721591	0	449	6	2	-1.54483	-0.193805	0.24405	-2.44392	448	0.588795	1	4
19	2	0.992517	0	450	6	2	-1.90381	2.09045	-0.193805	-1.54483	449	0.721591	0	4
19	2	0.899834	1	451	6	2	-1.31549	0.739773	2.09045	-1.90381	450	0.992517	0	2
19	1	0.777012	0	452	6	2	-1.91213	-0.24757	0.739773	-1.31549	451	0.899834	1	2
19	1	0.540569	1	453	6	2	-1.81479	-3.68128	-0.24757	-1.91213	452	0.777012	0	1
19	4	0.748633	1	454	6	2	-1.66394	-0.927956	-3.68128	-1.81479	453	0.540569	1	1
19	1	0.485356	1	455	6	2	-1.92442	0.396132	-0.927956	-1.66394	454	0.748633	1	4
19	2	0.630972	1	456	6	2	-1.66316	-1.60642	0.396132	-1.92442	455	0.485356	1	1
20	2	1.78358	1	459	6	2	-1.65004	-0.762936	1.40104	-2.60259	458	0.582083	0	4
20	4	0.867457	1	460	6	2	-1.81228	2.59519	-0.762936	-1.65004	459	1.78358	1	2
20	4	1.33587	1	461	6	2	-1.74204	-2.08483	2.59519	-1.81228	460	0.867457	1	4
20	2	0.918793	1	465	6	2	-2.10695	0.740943	-1.64377	-2.14379	464	0.894909	1	4
20	1	0.686908	0	474	6	2	-2.01039	1.27658	0.355731	-1.96427	473	1.09577	0	4
20	2	0.54766	1	475	6	2	-2.53327	-0.489467	1.27658	-2.01039	474	0.686908	0	1
20	2	0.644529	1	476	6	2	-1.71551	-3.07377	-0.489467	-2.53327	475	0.54766	1	2
20	2	1.0339	1	477	6	2	-1.59881	0.00599472	-3.07377	-1.71551	476	0.644529	1	2
20	4	1.01208	1	478	6	2	-1.79039	-4.00286	0.00599472	-1.59881	477	1.0339	1	2
20	2	0.568272	1	479	6	2	-1.2817	-4.24013	-4.00286	-1.79039	478	1.01208	1	4
21	2	0.434853	1	483	6	2	-3.51985	2.76415	-0.725594	-4.27919	482	0.609979	1	1
21	4	0.693017	1	484	6	2	-4.58985	-0.111064	2.76415	-3.51985	483	0.434853	1	2
21	2	0.859818	1	485	6	2	-4.66464	-1.78984	-0.111064	-4.58985	484	0.693017	1	4
21	1	1.01302	1	486	6	2	-3.03023	-0.268599	-1.78984	-4.66464	485	0.859818	1	2
21	2	0.609658	1	487	6	2	-6.88103	-1.14726	-0.268599	-3.03023	486	1.01302	1	1
21	4	0.602926	1	488	6	2	-3.43068	-0.954354	-1.14726	-6.88103	487	0.609658	1	2
21	2	0.47084	1	492	6	2	-4.26438	-0.498489	-2.2204	-3.82647	491	0.555027	1	2
21	4	0.874277	1	497	6	2	-4.13858	1.8762	1.79175	-4.08457	496	0.575826	1	1
21	1	0.55519	1	498	6	2	-2.68342	-2.375	1.8762	-4.13858	497	0.874277	1	4
21	4	1.42224	1	499	6	2	-2.67453	-4.6812	-2.375	-2.68342	498	0.55519	1	1
21	1	0.403646	1	500	6	2	-3.72906	1.295	-4.6812	-2.67453	499	1.42224	1	4
21	2	0.46985	1	501	6	2	-2.61274	-2.6323	1.295	-3.72906	500	0.403646	1	1
21	1	0.651264	1	502	6	2	-3.49266	-1.58974	-2.6323	-2.61274	501	0.46985	1	2
21	2	1.19371	0	503	6	2	-2.45529	-1.72803	-1.58974	-3.49266	502	0.651264	1	1
21	4	0.555126	1	504	6	2	-3.2662	-2.38794	-1.72803	-2.45529	503	1.19371	0	2
22	1	0.427018	1	505	6	2	-2.87984	2.96713	-2.38794	-3.2662	504	0.555126	1	4
22	4	0.735438	1	506	6	2	-3.50509	-3.49787	2.96713	-2.87984	505	0.427018	1	1
22	1	0.420657	1	507	6	2	-2.89504	-0.79061	-3.49787	-3.50509	506	0.735438	1	4
22	2	0.439232	1	508	6	2	-3.40123	-1.82904	-0.79061	-2.89504	507	0.420657	1	1
22	4	0.541099	1	509	6	2	-3.14419	1.52305	-1.82904	-3.40123	508	0.439232	1	2
22	1	0.533922	1	510	6	2	-3.34034	0.534086	1.52305	-3.14419	509	0.541099	1	4
22	2	0.83163	1	511	6	2	-3.36058	-0.421968	0.534086	-3.34034	510	0.533922	1	1
22	4	0.720779	0	512	6	2	-2.85843	-1.14386	-0.421968	-3.36058	511	0.83163	1	2
22	4	0.737386	1	513	6	2	-3.60443	-4.01822	-1.14386	-2.85843	512	0.720779	0	4
22	2	0.609842	0	514	6	2	-2.47903	-1.38865	-4.01822	-3.60443	513	0.737386	1	4
22	1	0.561547	1	515	6	2	-1.7907	-1.38293	-1.38865	-2.47903	514	0.609842	0	2
22	1	0.62613	1	516	6	2	-2.24225	-1.81797	-1.38293	-1.7907	515	0.561547	1	1
22	2	0.82572	0	517	6	2	-1.59958	-1.01448	-1.81797	-2.24225	516	0.62613	1	1
22	1	0.797736	1	518	6	2	-1.9496	1.2356	-1.01448	-1.59958	517	0.82572	0	2
22	4	0.367265	1	519	6	2	-2.00742	-0.452117	1.2356	-1.9496	518	0.797736	1	1
22	2	0.686236	1	522	6	2	-2.9609	1.51641	-1.52026	-2.11912	521	0.617724	1	2
22	1	0.762543	1	523	6	2	-3.22903	-0.523544	1.51641	-2.9609	522	0.686236	1	2
22	4	0.554248	1	524	6	2	-2.79881	-3.82495	-0.523544	-3.22903	523	0.762543	1	1
22	2	1.06837	1	525	6	2	-1.52378	-2.59477	-3.82495	-2.79881	524	0.554248	1	4
23	2	0.399035	1	549	6	2	-1.49378	-3.00378	1.11093	-3.1045	548	0.575128	1	2
23	4	0.893394	1	550	6	2	-2.1655	-2.79846	-3.00378	-1.49378	549	0.399035	1	2
23	4	0.728562	1	551	6	2	-1.47902	-1.51249	-2.79846	-2.1655	550	0.893394	1	4
23	4	0.484662	1	552	6	2	-0.847572	-1.7	-1.51249	-1.47902	551	0.728562	1	4
24	2	0.672378	1	553	6	2	-2.24313	-1.53813	-1.7	-0.847572	552	0.484662	1	4
24	1	0.533192	1	554	6	2	-1.49406	-1.76335	-1.53813	-2.24313	553	0.672378	1	2
24	2	0.635371	1	558	6	2	-3.11221	0.0688245	-1.39524	-1.96356	557	0.761252	1	4
24	1	0.52037	1	559	6	2	-2.21668	0.931529	0.0688245	-3.11221	558	0.635371	1	2
24	2	0.950238	0	560	6	2	-1.47786	-1.84395	0.931529	-2.21668	559	0.52037	1	1
24	1	0.463945	1	565	6	2	-2.57577	-3.65157	-2.79527	-2.50051	564	1.24156	1	2
24	2	0.506449	1	566	6	2	-2.85394	-1.42838	-3.65157	-2.57577	565	0.463945	1	1
24	4	0.818602	1	567	6	2	-1.24072	-1.5153	-1.42838	-2.85394	566	0.506449	1	2
24	4	0.579122	1	568	6	2	-1.20138	0.429925	-1.5153	-1.24072	567	0.818602	1	4
24	4	0.696215	1	569	6	2	-1.78826	-1.50517	0.429925	-1.20138	568	0.579122	1	4
24	2	0.634799	1	570	6	2	-1.52611	-1.47705	-1.50517	-1.78826	569	0.696215	1	4
24	4	0.857478	1	571	6	2	-1.59813	-3.13506	-1.47705	-1.52611	570	0.634799	1	2
24	1	0.572876	1	572	6	2	-1.42989	0.417108	-3.13506	-1.59813	571	0.857478	1	4
24	1	0.69328	1	573	6	2	-1.98516	-0.474673	0.417108	-1.42989	572	0.572876	1	1
24	4	1.08923	0	574	6	2	-1.65138	-0.182128	-0.474673	-1.98516	573	0.69328	1	1
24	2	0.616759	1	575	6	2	-1.46274	-0.31965	-0.182128	-1.65138	574	1.08923	0	4
24	2	0.575107	1	576	6	2	-2.27551	-0.149152	-0.31965	-1.46274	575	0.616759	1	2
25	4	2.86714	1	579	6	2	-2.45751	-1.16705	-2.26063	-2.06381	578	1.05434	0	4
25	2	0.869719	1	586	6	2	-1.40249	-2.90643	-1.05901	-1.42122	585	0.783291	0	4
25	4	0.617047	1	596	6	2	-1.38811	-4.81372	-3.22529	-1.5141	595	0.499074	1	2
25	4	0.568854	1	597	6	2	-1.7537	-1.8053	-4.81372	-1.38811	596	0.617047	1	4
25	4	0.630922	1	598	6	2	-2.50467	-1.97353	-1.8053	-1.7537	597	0.568854	1	4
25	2	0.394709	1	599	6	2	-0.713393	-3.52444	-1.97353	-2.50467	598	0.630922	1	4
26	4	0.631402	1	602	6	2	-4.92009	-2.22237	-2.09515	-7.08354	601	0.568964	1	2
26	2	0.595817	1	603	6	2	-3.68919	-0.505871	-2.22237	-4.92009	602	0.631402	1	4
26	2	0.733529	1	604	6	2	-4.73728	-2.96062	-0.505871	-3.68919	603	0.595817	1	2
26	1	0.484769	1	605	6	2	-1.52948	-0.831358	-2.96062	-4.73728	604	0.733529	1	2
26	4	0.77683	1	606	6	2	-3.27827	-3.054	-0.831358	-1.52948	605	0.484769	1	1
26	1	0.617061	1	607	6	2	-4.10577	-1.35747	-3.054	-3.27827	606	0.77683	1	4
26	1	0.430492	1	608	6	2	-3.20814	-0.155258	-1.35747	-4.10577	607	0.617061	1	1
26	1	0.374642	1	611	6	2	-4.17145	-2.40395	-3.52572	-4.63139	610	0.67229	0	4
26	1	0.651578	1	612	6	2	-3.29853	-2.00617	-2.40395	-4.17145	611	0.374642	1	1
26	2	0.340693	1	613	6	2	-3.4803	-2.43767	-2.00617	-3.29853	612	0.651578	1	1
26	1	0.353217	1	614	6	2	-4.71372	-1.71919	-2.43767	-3.4803	613	0.340693	1	2
26	4	0.635003	0	615	6	2	-3.28983	-0.986728	-1.71919	-4.71372	614	0.353217	1	1
26	4	0.491736	1	616	6	2	-4.26467	-2.90691	-0.986728	-3.28983	615	0.635003	0	4
26	1	0.513233	1	617	6	2	-3.40842	0.0603137	-2.90691	-4.26467	616	0.491736	1	4
[truncated: 15,890 more rows]

## Sheet: Fig.3C
name	groupStr	correct	incorrect
DMSS030	Old	-0.189252	-0.784987
DMSS031	Old	0.47798	0.209832
DMSS032	Old	0.386535	-0.296107
DMSS036	Old	0.543085	0.0737777
DMSS037	Old	0.502724	0.738448
DMSS038	Old	0.23754	0.130227
DMSS039	Old	0.276432	0.0854988
DMSS040	Old	0.162862	0.32014
DMSS041	Old	0.0337404	0.0646797
DMSS046	Old	0.762837	-0.552734
DMSS050	Old	0.00399367	0.133118
DMSS051	Old	-0.723844	-0.544685
DMSS052	Old	0.230858	0.236122
DMSS053	Old	0.692168	0.215206
DMSS054	Old	2.33409	2.54403
DMSS055	Old	0.186167	-0.35165
DMSS056	Old	0.542856	0.642105
DMSS057	Old	0.219021	-0.250938
DMSS058	Old	0.102234	-0.0896205
DMSS059	Old	-0.160513	-0.0979291
DMSS061	Old	-0.0400768	-0.290636
dmss01	Young	0.504801	0.365428
dmss02	Young	0.163865	0.152071
dmss03	Young	-0.0167301	0.43285
dmss06	Young	0.538201	0.566981
dmss07	Young	0.116054	0.225237
dmss08	Young	0.709099	0.606808
dmss11	Young	0.165432	-0.00565801
dmss13	Young	0.184091	-0.204582
dmss14	Young	0.674391	0.776491
dmss15	Young	-0.172403	-0.905963
dmss16	Young	0.128631	0.315576
dmss17	Young	-0.030984	0.213382
dmss19	Young	0.218775	0.379559
dmss20	Young	0.654568	0.43786
dmss21	Young	-0.0114684	0.36627
dmss22	Young	0.115161	0.0563527
dmss25	Young	0.0545153	0.047285
dmss26	Young	-0.0561957	-0.989282
dmss27	Young	0.0441631	-0.0968246
dmss29	Young	0.201883	0.0798869
