# Supplementary material for: Beta-band neural variability reveals age-related dissociations in human working memory maintenance and deletion
Source: PLoS Biol. 2024 Sep 11;22(9):e3002784. doi: 10.1371/journal.pbio.3002784 (PMC11389900; doi:10.1371/journal.pbio.3002784)
Supplement: S4 Data — (XLSX) [file pbio.3002784.s009.xlsx]

## Sheet: Fig.S1C_load1
name	group	groupStr	s1
DMSS030	2	Old	0.0714573
DMSS031	2	Old	-0.161082
DMSS032	2	Old	-0.344192
DMSS036	2	Old	-0.697085
DMSS037	2	Old	-0.0757366
DMSS038	2	Old	0.0561118
DMSS039	2	Old	-0.0736039
DMSS040	2	Old	0.0143136
DMSS041	2	Old	-0.110083
DMSS046	2	Old	-0.429751
DMSS050	2	Old	0.0581178
DMSS051	2	Old	0.205602
DMSS052	2	Old	0.112027
DMSS053	2	Old	-0.00395357
DMSS054	2	Old	0.106496
DMSS055	2	Old	0.122076
DMSS056	2	Old	0.0481761
DMSS057	2	Old	0.0380403
DMSS058	2	Old	-0.359049
DMSS059	2	Old	-0.255245
DMSS061	2	Old	-0.100807
dmss01	1	Young	0.140898
dmss02	1	Young	-0.327201
dmss03	1	Young	-0.274669
dmss06	1	Young	0.168173
dmss07	1	Young	-0.0971599
dmss08	1	Young	-0.261403
dmss11	1	Young	0.049362
dmss13	1	Young	-0.0611123
dmss14	1	Young	-0.410507
dmss15	1	Young	-0.169012
dmss16	1	Young	0.228882
dmss17	1	Young	0.285387
dmss19	1	Young	0.0629755
dmss20	1	Young	-0.0528522
dmss21	1	Young	0.0704606
dmss22	1	Young	-0.0347672
dmss25	1	Young	-0.0770237
dmss26	1	Young	-0.334102
dmss27	1	Young	-0.115732
dmss29	1	Young	0.0946262

## Sheet: Fig.S1C_load2
name	group	groupStr	s1	s2
DMSS030	2	Old	-0.0324543	-0.0491126
DMSS031	2	Old	0.0624261	-0.100022
DMSS032	2	Old	-0.751125	-1.17702
DMSS036	2	Old	-1.19323	-1.30306
DMSS037	2	Old	-0.265672	-0.406545
DMSS038	2	Old	0.143817	-0.039154
DMSS039	2	Old	-0.00411303	-0.103504
DMSS040	2	Old	0.0350491	0.175586
DMSS041	2	Old	-0.0483409	-0.109251
DMSS046	2	Old	-0.202707	-0.286738
DMSS050	2	Old	0.147129	-0.011793
DMSS051	2	Old	-0.173592	-0.0586683
DMSS052	2	Old	0.133845	-0.339975
DMSS053	2	Old	-0.298403	-0.661855
DMSS054	2	Old	-0.257284	-0.24615
DMSS055	2	Old	0.233465	0.0842109
DMSS056	2	Old	-0.0627966	-0.0495922
DMSS057	2	Old	0.0501686	-0.105831
DMSS058	2	Old	-0.589072	-0.594776
DMSS059	2	Old	0.0706648	-0.456837
DMSS061	2	Old	-0.0779523	-0.157312
dmss01	1	Young	0.052623	0.0349967
dmss02	1	Young	-0.0769679	-0.339342
dmss03	1	Young	0.312412	-0.181561
dmss06	1	Young	0.100605	0.124691
dmss07	1	Young	0.0177514	0.0628942
dmss08	1	Young	-0.409547	-0.392211
dmss11	1	Young	-0.0543777	-0.237728
dmss13	1	Young	-0.192353	-0.289491
dmss14	1	Young	-0.133902	-0.195055
dmss15	1	Young	0.217623	0.172743
dmss16	1	Young	0.1532	-0.112657
dmss17	1	Young	-0.148611	-0.106603
dmss19	1	Young	-0.268664	-0.236241
dmss20	1	Young	0.0280891	0.209023
dmss21	1	Young	0.0482697	0.0495068
dmss22	1	Young	-0.0575782	-0.105627
dmss25	1	Young	-0.081538	-0.0678283
dmss26	1	Young	0.0176216	-0.357004
dmss27	1	Young	-0.0656204	-0.211639
dmss29	1	Young	0.0445692	0.0278831

## Sheet: Fig.S1C_load4
name	group	groupStr	s1	s2	s3	s4
DMSS030	2	Old	-0.201248	-0.217862	-0.290402	-0.19011
DMSS031	2	Old	-0.0191763	0.0469489	-0.083805	-0.167761
DMSS032	2	Old	-0.540287	-0.857162	-0.967416	-1.02705
DMSS036	2	Old	-0.409796	-0.0289063	-0.250748	-0.36714
DMSS037	2	Old	-0.00189797	-0.245011	-0.232671	-0.280086
DMSS038	2	Old	0.0338267	-0.0214813	-0.247744	-0.285867
DMSS039	2	Old	0.0393196	-0.0445433	0.0212914	-0.0598375
DMSS040	2	Old	0.0996578	0.105107	-0.00674042	0.0346238
DMSS041	2	Old	-0.125221	-0.0826217	-0.101837	-0.31907
DMSS046	2	Old	0.466284	0.174259	-0.465887	-0.689269
DMSS050	2	Old	0.0470229	-0.142574	-0.165091	-0.299028
DMSS051	2	Old	0.127536	0.40077	0.14206	0.368226
DMSS052	2	Old	0.0205818	-0.258015	-0.47616	-0.576692
DMSS053	2	Old	0.059361	-0.405662	-0.365909	-0.509767
DMSS054	2	Old	0.0455175	0.0446489	-0.138805	-0.296144
DMSS055	2	Old	-0.0259134	-0.275833	-0.345468	-0.402476
DMSS056	2	Old	0.096975	0.066543	-0.0891498	-0.133665
DMSS057	2	Old	0.0520231	-0.0669227	-0.160214	-0.194684
DMSS058	2	Old	-0.217905	-0.266759	-0.467521	-0.237876
DMSS059	2	Old	-0.312486	-0.589643	-0.864041	-0.741688
DMSS061	2	Old	-0.194471	-0.0675579	-0.247995	-0.218558
dmss01	1	Young	0.270906	0.167616	0.0494779	-0.0394442
dmss02	1	Young	0.261217	0.264789	-0.0503406	-0.219779
dmss03	1	Young	0.376748	-0.10795	0.138245	0.0518243
dmss06	1	Young	-0.153762	-0.128191	-0.102656	-0.0757888
dmss07	1	Young	0.00221025	-0.111274	-0.0183546	-0.135213
dmss08	1	Young	-0.0961692	-0.248685	-0.276829	-0.343644
dmss11	1	Young	-0.0657645	-0.318398	-0.159451	-0.288953
dmss13	1	Young	0.00721909	-0.382088	-0.614056	-0.636299
dmss14	1	Young	0.037893	-0.0389606	-0.279487	-0.423216
dmss15	1	Young	0.0203038	-0.0356664	-0.151811	-0.324585
dmss16	1	Young	0.044168	0.0771539	-0.0324087	-0.101181
dmss17	1	Young	-0.359864	-0.242963	-0.450404	-0.475781
dmss19	1	Young	-0.804927	-0.649909	-0.939867	-0.706124
dmss20	1	Young	-0.116962	-0.0582295	-0.103876	-0.0462501
dmss21	1	Young	0.0469166	0.116281	0.141234	-0.0377324
dmss22	1	Young	-0.542978	-0.768757	-0.72012	-0.769774
dmss25	1	Young	0.147778	0.107116	-0.132179	-0.0387452
dmss26	1	Young	0.178534	0.208454	0.0600705	-0.0132604
dmss27	1	Young	-0.0977434	-0.0836571	-0.253056	-0.269214
dmss29	1	Young	0.126241	-0.126061	0.000605063	0.140134

## Sheet: Fig.S1D
name	group	groupStr	slope_ss2	slope_ss3
DMSS030	2	Old	-0.0166583	-0.00391246
DMSS031	2	Old	-0.162448	-0.0576508
DMSS032	2	Old	-0.425891	-0.157053
DMSS036	2	Old	-0.109828	-0.00938753
DMSS037	2	Old	-0.140872	-0.0822224
DMSS038	2	Old	-0.182971	-0.118534
DMSS039	2	Old	-0.0993912	-0.0231637
DMSS040	2	Old	0.140537	-0.0306949
DMSS041	2	Old	-0.0609104	-0.0600764
DMSS046	2	Old	-0.0840313	-0.41068
DMSS050	2	Old	-0.158922	-0.106067
DMSS051	2	Old	0.114923	0.0463357
DMSS052	2	Old	-0.47382	-0.200997
DMSS053	2	Old	-0.363452	-0.166763
DMSS054	2	Old	0.0111342	-0.120844
DMSS055	2	Old	-0.149254	-0.119932
DMSS056	2	Old	0.0132043	-0.0847613
DMSS057	2	Old	-0.156	-0.0833413
DMSS058	2	Old	-0.00570435	-0.0260676
DMSS059	2	Old	-0.527502	-0.156201
DMSS061	2	Old	-0.0793593	-0.0252698
dmss01	1	Young	-0.0176263	-0.104919
dmss02	1	Young	-0.262374	-0.175812
dmss03	1	Young	-0.493973	-0.0728575
dmss06	1	Young	0.0240854	0.0259455
dmss07	1	Young	0.0451428	-0.0319351
dmss08	1	Young	0.0173362	-0.0770569
dmss11	1	Young	-0.18335	-0.0510617
dmss13	1	Young	-0.0971386	-0.216252
dmss14	1	Young	-0.0611535	-0.162385
dmss15	1	Young	-0.0448803	-0.115081
dmss16	1	Young	-0.265857	-0.054561
dmss17	1	Young	0.0420081	-0.0555192
dmss19	1	Young	0.0324228	0.00064487
dmss20	1	Young	0.180934	0.016649
dmss21	1	Young	0.00123713	-0.0228993
dmss22	1	Young	-0.0480491	-0.063175
dmss25	1	Young	0.0137097	-0.0798865
dmss26	1	Young	-0.374625	-0.0723766
dmss27	1	Young	-0.146018	-0.0683811
dmss29	1	Young	-0.0166861	0.0168344
