# Supplementary material for: Beta-band neural variability reveals age-related dissociations in human working memory maintenance and deletion
Source: PLoS Biol. 2024 Sep 11;22(9):e3002784. doi: 10.1371/journal.pbio.3002784 (PMC11389900; doi:10.1371/journal.pbio.3002784)
Supplement: S5 Data — (XLSX) [file pbio.3002784.s010.xlsx]

## Sheet: Fig.S3A
set size of trial n-1	accuracy of trial n	set size of trial n	GroupCount	mean_PostRespBetaPowerOfTrialN-1	sem_PostRespBetaPowerOfTrialN-1
1	0	1	123	-1.2177	0.191352
1	0	2	278	-1.01391	0.121541
1	0	4	389	-1.1388	0.110309
1	1	1	1652	-0.884605	0.0549754
1	1	2	1773	-0.811525	0.0537915
1	1	4	1678	-0.755521	0.0569696
2	0	1	140	-1.07833	0.182795
2	0	2	208	-1.07387	0.143772
2	0	4	360	-0.998916	0.114878
2	1	1	1969	-0.744111	0.0508525
2	1	2	1606	-0.779032	0.0577794
2	1	4	1717	-0.866164	0.0529722
3	0	1	154	-0.930254	0.182303
3	0	2	251	-1.00555	0.136676
3	0	4	372	-0.985776	0.117468
3	1	1	1851	-0.878022	0.0514377
3	1	2	1855	-0.785997	0.0494324
3	1	4	1513	-0.926398	0.0563654

## Sheet: Fig.S3B
set size of trial n-1	group	accuracy of trial n	GroupCount	mean_PostRespBetaPowerOfTrialN-1	sem_PostRespBetaPowerOfTrialN-1
1	1	0	359	-1.01359	0.114983
1	1	1	2625	-0.981938	0.0420179
1	2	0	431	-1.18506	0.0991776
1	2	1	2478	-0.641799	0.0480519
2	1	0	316	-1.09792	0.119763
2	1	1	2679	-0.964207	0.0415203
2	2	0	392	-0.987241	0.108878
2	2	1	2613	-0.620119	0.045906
3	1	0	381	-0.994435	0.110264
3	1	1	2695	-1.02663	0.0401493
3	2	0	396	-0.968385	0.115863
3	2	1	2524	-0.680709	0.044991

## Sheet: Fig.S3C
set size of trial n-1	group	accuracy of trial n	set size of trial n	GroupCount	mean_PostRespBetaPowerOfTrialN-1	sem_PostRespBetaPowerOfTrialN-1
1	1	0	1	64	-1.06411	0.280324
1	1	0	2	124	-0.831133	0.180594
1	1	0	4	171	-1.12699	0.173832
1	1	1	1	794	-1.02851	0.0759963
1	1	1	2	922	-1.02593	0.0715753
1	1	1	4	909	-0.896636	0.0710277
1	2	0	1	59	-1.38431	0.25895
1	2	0	2	154	-1.16108	0.163861
1	2	0	4	218	-1.14807	0.142314
1	2	1	1	858	-0.751435	0.0788794
1	2	1	2	851	-0.579231	0.0801961
1	2	1	4	769	-0.588715	0.0913605
2	1	0	1	73	-1.07083	0.249166
2	1	0	2	93	-1.12682	0.19902
2	1	0	4	150	-1.09318	0.184691
2	1	1	1	963	-0.897713	0.0705489
2	1	1	2	840	-0.982076	0.0744409
2	1	1	4	876	-1.02017	0.0708225
2	2	0	1	67	-1.08651	0.270648
2	2	0	2	115	-1.03105	0.204939
2	2	0	4	210	-0.931581	0.146416
2	2	1	1	1006	-0.597074	0.0728476
2	2	1	2	766	-0.556373	0.0888627
2	2	1	4	841	-0.705748	0.0787463
3	1	0	1	81	-0.507505	0.22551
3	1	0	2	124	-1.11506	0.191083
3	1	0	4	176	-1.13355	0.166067
3	1	1	1	993	-1.09089	0.0667615
3	1	1	2	941	-0.902955	0.0661054
3	1	1	4	761	-1.09572	0.0769591
3	2	0	1	73	-1.39933	0.283687
3	2	0	2	127	-0.89862	0.195621
3	2	0	4	196	-0.853085	0.165566
3	2	1	1	858	-0.631665	0.0788594
3	2	1	2	914	-0.665583	0.0735345
3	2	1	4	752	-0.755051	0.0820139
